# Supplementary material for: Knockdown of Alpha-1 Antitrypsin with antisense oligonucleotide does not exacerbate smoke induced lung injury
Source: PLoS One. 2021 Feb 4;16(2):e0246040. doi: 10.1371/journal.pone.0246040 (PMC7861354; doi:10.1371/journal.pone.0246040)
Supplement: S1 Data — (XLSX) [file pone.0246040.s004.xlsx]

## Sheet: SmokeFlu_Survive
Grouping	Group	Individual	Date	Day	Status
SM Flu Antisense	FA	11	2.09	0	1
SM Flu Antisense	FA	22	2.09	0	1
SM Flu Antisense	FA	23	2.09	0	1
Sm Flu Placebo	FN	31	2.09	0	1
Sm Flu Placebo	FN	32	2.09	0	1
Sm Flu Placebo	FN	34	2.09	0	1
Sm Flu Placebo	FN	41	2.09	0	1
PBS RA Placebo	AN	51	2.09	0	1
PBS RA Placebo	AN	52	2.09	0	1
PBS RA Placebo	AN	53	2.09	0	1
PBS RA Antisense	AA	61	2.09	0	1
PBS RA Antisense	AA	62	2.09	0	1
PBS RA Antisense	AA	63	2.09	0	1
PBS RA Antisense	AA	64	2.09	0	1
PBS RA Antisense	AA	65	2.09	0	1
SM Flu Antisense	FA	12	2.09	0	1
SM Flu Antisense	FA	14	2.09	0	1
Sm Flu Placebo	FN	42	2.09	0	1
Sm Flu Placebo	FN	43	2.09	0	1
Sm Flu Placebo	FN	44	2.09	0	1
SM Flu Antisense	FA	24	2.09	0	1
Sm Flu Placebo	FN	33	2.09	0	1
SM Flu Antisense	FA	11	2.12	3	1
SM Flu Antisense	FA	22	2.12	3	1
SM Flu Antisense	FA	23	2.12	3	1
Sm Flu Placebo	FN	31	2.12	3	1
Sm Flu Placebo	FN	32	2.12	3	1
Sm Flu Placebo	FN	34	2.12	3	1
Sm Flu Placebo	FN	41	2.12	3	1
PBS RA Placebo	AN	51	2.12	3	1
PBS RA Placebo	AN	52	2.12	3	1
PBS RA Placebo	AN	53	2.12	3	1
PBS RA Antisense	AA	61	2.12	3	1
PBS RA Antisense	AA	62	2.12	3	1
PBS RA Antisense	AA	63	2.12	3	1
PBS RA Antisense	AA	64	2.12	3	1
PBS RA Antisense	AA	65	2.12	3	1
SM Flu Antisense	FA	12	2.12	3	1
SM Flu Antisense	FA	14	2.12	3	1
Sm Flu Placebo	FN	42	2.12	3	1
Sm Flu Placebo	FN	43	2.12	3	1
Sm Flu Placebo	FN	44	2.12	3	1
SM Flu Antisense	FA	24	2.12	3	1
Sm Flu Placebo	FN	33	2.12	3	1
SM Flu Antisense	FA	11	2.13	4	1
SM Flu Antisense	FA	22	2.13	4	1
SM Flu Antisense	FA	23	2.13	4	1
Sm Flu Placebo	FN	31	2.13	4	1
Sm Flu Placebo	FN	32	2.13	4	1
Sm Flu Placebo	FN	34	2.13	4	1
Sm Flu Placebo	FN	41	2.13	4	1
PBS RA Placebo	AN	51	2.13	4	1
PBS RA Placebo	AN	52	2.13	4	1
PBS RA Placebo	AN	53	2.13	4	1
PBS RA Antisense	AA	61	2.13	4	1
PBS RA Antisense	AA	62	2.13	4	1
PBS RA Antisense	AA	63	2.13	4	1
PBS RA Antisense	AA	64	2.13	4	1
PBS RA Antisense	AA	65	2.13	4	1
SM Flu Antisense	FA	12	2.13	4	1
SM Flu Antisense	FA	14	2.13	4	1
Sm Flu Placebo	FN	42	2.13	4	1
Sm Flu Placebo	FN	43	2.13	4	1
Sm Flu Placebo	FN	44	2.13	4	1
SM Flu Antisense	FA	24	2.13	4	1
Sm Flu Placebo	FN	33	2.13	4	1
SM Flu Antisense	FA	11	2.14	5	1
SM Flu Antisense	FA	22	2.14	5	1
SM Flu Antisense	FA	23	2.14	5	1
Sm Flu Placebo	FN	31	2.14	5	1
Sm Flu Placebo	FN	32	2.14	5	1
Sm Flu Placebo	FN	34	2.14	5	1
Sm Flu Placebo	FN	41	2.14	5	1
PBS RA Placebo	AN	51	2.14	5	1
PBS RA Placebo	AN	52	2.14	5	1
PBS RA Placebo	AN	53	2.14	5	1
PBS RA Antisense	AA	61	2.14	5	1
PBS RA Antisense	AA	62	2.14	5	1
PBS RA Antisense	AA	63	2.14	5	1
PBS RA Antisense	AA	64	2.14	5	1
PBS RA Antisense	AA	65	2.14	5	1
SM Flu Antisense	FA	12	2.14	5	1
SM Flu Antisense	FA	14	2.14	5	1
Sm Flu Placebo	FN	42	2.14	5	1
Sm Flu Placebo	FN	43	2.14	5	1
Sm Flu Placebo	FN	44	2.14	5	1
SM Flu Antisense	FA	24	2.14	5	1
Sm Flu Placebo	FN	33	2.14	5	1
SM Flu Antisense	FA	11	2.15	6	1
SM Flu Antisense	FA	22	2.15	6	1
SM Flu Antisense	FA	23	2.15	6	1
Sm Flu Placebo	FN	31	2.15	6	1
Sm Flu Placebo	FN	32	2.15	6	1
Sm Flu Placebo	FN	34	2.15	6	1
Sm Flu Placebo	FN	41	2.15	6	1
PBS RA Placebo	AN	51	2.15	6	1
PBS RA Placebo	AN	52	2.15	6	1
PBS RA Placebo	AN	53	2.15	6	1
PBS RA Antisense	AA	61	2.15	6	1
PBS RA Antisense	AA	62	2.15	6	1
PBS RA Antisense	AA	63	2.15	6	1
PBS RA Antisense	AA	64	2.15	6	1
PBS RA Antisense	AA	65	2.15	6	1
SM Flu Antisense	FA	12	2.15	6	1
SM Flu Antisense	FA	14	2.15	6	1
Sm Flu Placebo	FN	42	2.15	6	1
Sm Flu Placebo	FN	43	2.15	6	1
Sm Flu Placebo	FN	44	2.15	6	1
SM Flu Antisense	FA	24	2.15	6	1
Sm Flu Placebo	FN	33	2.15	6	1
SM Flu Antisense	FA	11	2.16	7	1
SM Flu Antisense	FA	22	2.16	7	1
SM Flu Antisense	FA	23	2.16	7	1
Sm Flu Placebo	FN	31	2.16	7	1
Sm Flu Placebo	FN	32	2.16	7	1
Sm Flu Placebo	FN	34	2.16	7	1
Sm Flu Placebo	FN	41	2.16	7	1
PBS RA Placebo	AN	51	2.16	7	1
PBS RA Placebo	AN	52	2.16	7	1
PBS RA Placebo	AN	53	2.16	7	1
PBS RA Antisense	AA	61	2.16	7	1
PBS RA Antisense	AA	62	2.16	7	1
PBS RA Antisense	AA	63	2.16	7	1
PBS RA Antisense	AA	64	2.16	7	1
PBS RA Antisense	AA	65	2.16	7	1
SM Flu Antisense	FA	12	2.16	7	1
SM Flu Antisense	FA	14	2.16	7	1
Sm Flu Placebo	FN	42	2.16	7	1
Sm Flu Placebo	FN	43	2.16	7	1
Sm Flu Placebo	FN	44	2.16	7	1
SM Flu Antisense	FA	24	2.16	7	1
Sm Flu Placebo	FN	33	2.16	7	1
SM Flu Antisense	FA	11	2.19	10	1
SM Flu Antisense	FA	22	2.19	10	1
SM Flu Antisense	FA	23	2.19	10	1
Sm Flu Placebo	FN	31	2.19	10	1
Sm Flu Placebo	FN	32	2.19	10	1
Sm Flu Placebo	FN	34	2.19	10	1
Sm Flu Placebo	FN	41	2.19	10	1
PBS RA Placebo	AN	51	2.19	10	1
PBS RA Placebo	AN	52	2.19	10	1
PBS RA Placebo	AN	53	2.19	10	1
PBS RA Antisense	AA	61	2.19	10	1
PBS RA Antisense	AA	62	2.19	10	1
PBS RA Antisense	AA	63	2.19	10	1
PBS RA Antisense	AA	64	2.19	10	1
PBS RA Antisense	AA	65	2.19	10	1
SM Flu Antisense	FA	12	2.19	10	1
SM Flu Antisense	FA	14	2.19	10	1
Sm Flu Placebo	FN	42	2.19	10	1
Sm Flu Placebo	FN	43	2.19	10	1
Sm Flu Placebo	FN	44	2.19	10	1
SM Flu Antisense	FA	24	2.19	10	1
Sm Flu Placebo	FN	33	2.19	10	1
SM Flu Antisense	FA	11	2.2	11	1
SM Flu Antisense	FA	22	2.2	11	1
SM Flu Antisense	FA	23	2.2	11	1
Sm Flu Placebo	FN	31	2.2	11	1
Sm Flu Placebo	FN	32	2.2	11	1
Sm Flu Placebo	FN	34	2.2	11	1
Sm Flu Placebo	FN	41	2.2	11	1
PBS RA Placebo	AN	51	2.2	11	1
PBS RA Placebo	AN	52	2.2	11	1
PBS RA Placebo	AN	53	2.2	11	1
PBS RA Antisense	AA	61	2.2	11	1
PBS RA Antisense	AA	62	2.2	11	1
PBS RA Antisense	AA	63	2.2	11	1
PBS RA Antisense	AA	64	2.2	11	1
PBS RA Antisense	AA	65	2.2	11	1
SM Flu Antisense	FA	12	2.2	11	1
SM Flu Antisense	FA	14	2.2	11	1
Sm Flu Placebo	FN	42	2.2	11	1
Sm Flu Placebo	FN	43	2.2	11	1
Sm Flu Placebo	FN	44	2.2	11	1
SM Flu Antisense	FA	24	2.2	11	1
Sm Flu Placebo	FN	33	2.2	11	1
SM Flu Antisense	FA	11	2.21	12	1
SM Flu Antisense	FA	22	2.21	12	1
SM Flu Antisense	FA	23	2.21	12	1
Sm Flu Placebo	FN	31	2.21	12	1
Sm Flu Placebo	FN	32	2.21	12	1
Sm Flu Placebo	FN	34	2.21	12	1
Sm Flu Placebo	FN	41	2.21	12	1
PBS RA Placebo	AN	51	2.21	12	1
PBS RA Placebo	AN	52	2.21	12	1
PBS RA Placebo	AN	53	2.21	12	1
PBS RA Antisense	AA	61	2.21	12	1
PBS RA Antisense	AA	62	2.21	12	1
PBS RA Antisense	AA	63	2.21	12	1
PBS RA Antisense	AA	64	2.21	12	1
PBS RA Antisense	AA	65	2.21	12	1
SM Flu Antisense	FA	12	2.21	12	1
SM Flu Antisense	FA	14	2.21	12	1
Sm Flu Placebo	FN	42	2.21	12	1
Sm Flu Placebo	FN	43	2.21	12	1
Sm Flu Placebo	FN	44	2.21	12	1
SM Flu Antisense	FA	24	2.21	12	1
Sm Flu Placebo	FN	33	2.21	12	1
SM Flu Antisense	FA	11	2.22	13	1
SM Flu Antisense	FA	22	2.22	13	1
SM Flu Antisense	FA	23	2.22	13	1
Sm Flu Placebo	FN	31	2.22	13	1
Sm Flu Placebo	FN	32	2.22	13	1
Sm Flu Placebo	FN	34	2.22	13	1
Sm Flu Placebo	FN	41	2.22	13	1
PBS RA Placebo	AN	51	2.22	13	1
PBS RA Placebo	AN	52	2.22	13	1
PBS RA Placebo	AN	53	2.22	13	1
PBS RA Antisense	AA	61	2.22	13	1
PBS RA Antisense	AA	62	2.22	13	1
PBS RA Antisense	AA	63	2.22	13	1
PBS RA Antisense	AA	64	2.22	13	1
PBS RA Antisense	AA	65	2.22	13	1
SM Flu Antisense	FA	12	2.22	13	1
SM Flu Antisense	FA	14	2.22	13	1
Sm Flu Placebo	FN	42	2.22	13	1
Sm Flu Placebo	FN	43	2.22	13	1
Sm Flu Placebo	FN	44	2.22	13	1
SM Flu Antisense	FA	24	2.22	13	1
Sm Flu Placebo	FN	33	2.22	13	1
SM Flu Antisense	FA	11	2.23	14	1
SM Flu Antisense	FA	22	2.23	14	1
SM Flu Antisense	FA	23	2.23	14	1
Sm Flu Placebo	FN	31	2.23	14	1
Sm Flu Placebo	FN	32	2.23	14	1
Sm Flu Placebo	FN	34	2.23	14	1
Sm Flu Placebo	FN	41	2.23	14	1
PBS RA Placebo	AN	51	2.23	14	1
PBS RA Placebo	AN	52	2.23	14	1
PBS RA Placebo	AN	53	2.23	14	1
PBS RA Antisense	AA	61	2.23	14	1
PBS RA Antisense	AA	62	2.23	14	1
PBS RA Antisense	AA	63	2.23	14	1
PBS RA Antisense	AA	64	2.23	14	1
PBS RA Antisense	AA	65	2.23	14	1
SM Flu Antisense	FA	12	2.23	14	1
SM Flu Antisense	FA	14	2.23	14	1
Sm Flu Placebo	FN	42	2.23	14	1
Sm Flu Placebo	FN	43	2.23	14	1
Sm Flu Placebo	FN	44	2.23	14	1
SM Flu Antisense	FA	24	2.23	14	1
Sm Flu Placebo	FN	33	2.23	14	1
SM Flu Antisense	FA	11	2.24	15	1
SM Flu Antisense	FA	22	2.24	15	1
SM Flu Antisense	FA	23	2.24	15	1
Sm Flu Placebo	FN	31	2.24	15	1
Sm Flu Placebo	FN	32	2.24	15	1
Sm Flu Placebo	FN	34	2.24	15	1
Sm Flu Placebo	FN	41	2.24	15	1
PBS RA Placebo	AN	51	2.24	15	1
PBS RA Placebo	AN	52	2.24	15	1
PBS RA Placebo	AN	53	2.24	15	1
PBS RA Antisense	AA	61	2.24	15	1
PBS RA Antisense	AA	62	2.24	15	1
PBS RA Antisense	AA	63	2.24	15	1
PBS RA Antisense	AA	64	2.24	15	1			Grouping	Group	Individual	Date	Day	Status	Weight
PBS RA Antisense	AA	65	2.24	15	1			SM Flu Antisense	FA	11	2.27	18	1	28.5
SM Flu Antisense	FA	12	2.24	15	0			SM Flu Antisense	FA	22	2.27	18	1	27.4
SM Flu Antisense	FA	14	2.24	15	1			SM Flu Antisense	FA	23	2.27	18	1	23.8
Sm Flu Placebo	FN	42	2.24	15	1			Sm Flu Placebo	FN	31	2.27	18	1	27.1
Sm Flu Placebo	FN	43	2.24	15	1			Sm Flu Placebo	FN	32	2.27	18	1	20.7
Sm Flu Placebo	FN	44	2.24	15	1			Sm Flu Placebo	FN	34	2.27	18	1	26.1
SM Flu Antisense	FA	24	2.24	15	1			Sm Flu Placebo	FN	41	2.27	18	1	20.7
Sm Flu Placebo	FN	33	2.24	15	1			PBS RA Placebo	AN	51	2.27	18	1	28.1
SM Flu Antisense	FA	11	2.26	17	1			PBS RA Placebo	AN	52	2.27	18	1	30.1
SM Flu Antisense	FA	22	2.26	17	1			PBS RA Placebo	AN	53	2.27	18	1	26.9
SM Flu Antisense	FA	23	2.26	17	1			PBS RA Antisense	AA	61	2.27	18	1	28.8
Sm Flu Placebo	FN	31	2.26	17	1			PBS RA Antisense	AA	62	2.27	18	1	27.5
Sm Flu Placebo	FN	32	2.26	17	1			PBS RA Antisense	AA	63	2.27	18	1	26.6
Sm Flu Placebo	FN	34	2.26	17	1			PBS RA Antisense	AA	64	2.27	18	1	29.4
Sm Flu Placebo	FN	41	2.26	17	1			PBS RA Antisense	AA	65	2.27	18	1	27.5
PBS RA Placebo	AN	51	2.26	17	1			SM Flu Antisense	FA	12	2.24	15	0	NA
PBS RA Placebo	AN	52	2.26	17	1			SM Flu Antisense	FA	14	2.27	18	0	NA
PBS RA Placebo	AN	53	2.26	17	1			Sm Flu Placebo	FN	42	2.26	17	0	NA
PBS RA Antisense	AA	61	2.26	17	1			Sm Flu Placebo	FN	43	2.26	17	0	NA
PBS RA Antisense	AA	62	2.26	17	1			Sm Flu Placebo	FN	44	2.26	17	0	NA
PBS RA Antisense	AA	63	2.26	17	1			SM Flu Antisense	FA	24	2.26	17	0	NA
PBS RA Antisense	AA	64	2.26	17	1			Sm Flu Placebo	FN	33	2.26	17	0	NA
PBS RA Antisense	AA	65	2.26	17	1
SM Flu Antisense	FA	12	2.26	17	0
SM Flu Antisense	FA	14	2.26	17	1
Sm Flu Placebo	FN	42	2.26	17	0
Sm Flu Placebo	FN	43	2.26	17	0
Sm Flu Placebo	FN	44	2.26	17	0
SM Flu Antisense	FA	24	2.26	17	0
Sm Flu Placebo	FN	33	2.26	17	0
SM Flu Antisense	FA	11	2.27	18	1
SM Flu Antisense	FA	22	2.27	18	1
SM Flu Antisense	FA	23	2.27	18	1
Sm Flu Placebo	FN	31	2.27	18	1
Sm Flu Placebo	FN	32	2.27	18	1
Sm Flu Placebo	FN	34	2.27	18	1
Sm Flu Placebo	FN	41	2.27	18	1
PBS RA Placebo	AN	51	2.27	18	1
PBS RA Placebo	AN	52	2.27	18	1
PBS RA Placebo	AN	53	2.27	18	1
PBS RA Antisense	AA	61	2.27	18	1
PBS RA Antisense	AA	62	2.27	18	1
PBS RA Antisense	AA	63	2.27	18	1
PBS RA Antisense	AA	64	2.27	18	1
PBS RA Antisense	AA	65	2.27	18	1
SM Flu Antisense	FA	12	2.27	18	0
SM Flu Antisense	FA	14	2.27	18	0
Sm Flu Placebo	FN	42	2.27	18	0
Sm Flu Placebo	FN	43	2.27	18	0
Sm Flu Placebo	FN	44	2.27	18	0
SM Flu Antisense	FA	24	2.27	18	0
Sm Flu Placebo	FN	33	2.27	18	0

## Sheet: Serum AAT protein ELISA
AnID	Exposure	Treatment	Quantity
AB1	AIR	Alpha	0.94375
AB2	AIR	Alpha	1.13094
AB3	AIR	Alpha	1.0735
AB4	AIR	Alpha	1.20805
AB5	AIR	Alpha	0.666608
AC1	AIR	Alpha	1.01939
AC2	AIR	Alpha	1.61935
AC3	AIR	Alpha	1.10164
AC4	AIR	Alpha	0.475353
AC5	AIR	Alpha	0.900168
AO1	AIR	No	2.76004
AO2	AIR	No	2.57236
AO3	AIR	No	2.54266
AO4	AIR	No	2.82748
AO5	AIR	No	3.09598
AP1	AIR	No	2.67776
AP2	AIR	No	3.12768
AP3	AIR	No	3.34461
AP4	AIR	No	2.79021
AP5	AIR	No	2.68752
SA1	SHS	Alpha	0.588228
SA2	SHS	Alpha	0.51095
SA3	SHS	Alpha	0.825197
SA4	SHS	Alpha	2.19906
SA5	SHS	Alpha	0.431813
SB1	SHS	Alpha	1.27327
SB2	SHS	Alpha	0.930587
SB3	SHS	Alpha	1.78478
SB4	SHS	Alpha	1.35059
SN1	SHS	No	2.0224
SN2	SHS	No	2.35244
SN3	SHS	No	4.4711
SO1	SHS	No	0.452905
SO2	SHS	No	2.92792
SO3	SHS	No	2.59126
SO4	SHS	No	3.05175
SO5	SHS	No	2.62621

## Sheet: Serum AAT ELISA SMFLU
AnID	Exposure	Treatment	Quantity
61	AIR	Alpha	0.446494
62	AIR	Alpha	0.410995
63	AIR	Alpha	0.38559
64	AIR	Alpha	0.43
65	AIR	Alpha	0.543848
51	AIR	No	2.77218
52	AIR	No	2.81811
53	AIR	No	2.74568
11	Flu	Alpha	0.360108
13	Flu	Alpha	0.445757
21	Flu	Alpha	0.352826
22	Flu	Alpha	0.277998
23	Flu	Alpha	0.252899
31	Flu	No	2.77218
32	Flu	No	2.04568
34	Flu	No	2.34594
41	Flu	No	1.94526

## Sheet: AAT_WB
Grouping	Individual	Group	Batch	Density		AAT	Bactin		percent bactin	ratio Aat Bactin
3-SN	SN3	SN	Set1	251	SN	37401.5	50174.3	0.745431	0.16712	0.745431	50174.3
3-SN	SO3	SN	Set1	255	SN	48669.6	38342.9	1.26933	0.127712	1.26933	38342.9
4-SA	SB3	SA	Set1	143	SA	2498.9	33983.4	0.0735331	0.113191	0.0735331	33983.4
4-SA	SA3	SA	Set1	163	SA	4581.95	30166.9	0.151887	0.100479	0.151887	30166.9
1-AN	AO3	AN	Set1	255	AN	52767.2	29468.5	1.79063	0.0981531	1.79063	29468.5
1-AN	AP3	AN	Set1	255	AN	50230.2	34755.7	1.44524	0.115763	1.44524	34755.7
2-AA	AB3	AA	Set1	216	AA	17207.9	32926.8	0.522611	0.109672	0.522611	32926.8
2-AA	AC3	AA	Set1	175	AA	7422.27	50411.5	0.147234	0.16791	0.147234	50411.5
3-SN	SN2	SN	Set2Gel1	255	SN	32761.3	15011.3	2.18244	0.182954	0.596437	54928.4
3-SN	SO2	SN	Set2Gel1	255	SN	42547.8	8684.73	4.89915	0.105847	1.33889	31778.5
4-SA	SB2	SA	Set2Gel1	45	SA	1769.37	5411.28	0.326978	0.0659513	0.0893596	19800.5
4-SA	SA2	SA	Set2Gel1	89	SA	2925.63	8394.68	0.34851	0.102312	0.0952441	30717.2
1-AN	AO2	AN	Set2Gel1	255	AN	55060	11768.4	4.67862	0.143431	1.27862	43062.1
1-AN	AP2	AN	Set2Gel1	255	AN	37497.9	9361.86	4.00539	0.1141	1.09463	34256.2
2-AA	AB2	AA	Set2Gel1	233	AA	7583.11	11021.2	0.688049	0.134323	0.188037	40327.8
2-AA	AC2	AA	Set2Gel1	233	AA	12214.7	12396.1	0.985363	0.151081	0.269289	45359.1
3-SN	SN1	SN	Set2Gel2	255	SN	52882.4	19047.2	2.77639	0.130171	1.35314	39081.4
3-SN	SO1	SN	Set2Gel2	255	SN	50265	20358	2.46905	0.13913	1.20335	41770.9
4-SA	SB1	SA	Set2Gel2	144	SA	5091.09	17820.7	0.285683	0.12179	0.139234	36564.9
4-SA	SA1	SA	Set2Gel2	240	SA	15655.5	19928.2	0.785595	0.136192	0.382878	40888.9
1-AN	AO1	AN	Set2Gel2	255	AN	36082.2	19843.7	1.81831	0.135615	0.886198	40715.7
1-AN	AP1	AN	Set2Gel2	255	AN	42524.7	18172.6	2.34004	0.124194	1.14047	37286.9
2-AA	AB1	AA	Set2Gel2	175	AA	16914.4	16021.2	1.05575	0.109491	0.514546	32872.6
2-AA	AC1	AA	Set2Gel2	246	AA	14227.4	15132.3	0.940201	0.103416	0.458229	31048.6

## Sheet: Lung Cela1 mRNA
Plate	Well ID	Well	Sample	Detector	Ct	Ct Std Err	AnID	Group
Cela1Alpha1	1	A1	1	Cela1	35.648	0.498	SN1	SN
Cela1Alpha1	2	A2	1	Cela1	34.346	0.498	SN1	SN
Cela1Alpha1	3	A3	1	Cela1	34.016	0.498	SN1	SN
Cela1Alpha1	7	A7	1	GAPDH	27.032	0.031	SN1	SN
Cela1Alpha1	8	A8	1	GAPDH	27.138	0.031	SN1	SN
Cela1Alpha1	9	A9	1	GAPDH	27.086	0.031	SN1	SN
Cela1Alpha1	13	B1	2	Cela1	36.032	0.517	AC1	AA
Cela1Alpha1	14	B2	2	Cela1	34.679	0.517	AC1	AA
Cela1Alpha1	15	B3	2	Cela1	34.338	0.517	AC1	AA
Cela1Alpha1	19	B7	2	GAPDH	28.283	0.028	AC1	AA
Cela1Alpha1	20	B8	2	GAPDH	28.302	0.028	AC1	AA
Cela1Alpha1	21	B9	2	GAPDH	28.375	0.028	AC1	AA
Cela1Alpha1	25	C1	3	Cela1	35.216	0.263	SA1	SA
Cela1Alpha1	26	C2	3	Cela1	36.106	0.263	SA1	SA
Cela1Alpha1	27	C3	3	Cela1	35.822	0.263	SA1	SA
Cela1Alpha1	31	C7	3	GAPDH	28.494	0.032	SA1	SA
Cela1Alpha1	32	C8	3	GAPDH	28.552	0.032	SA1	SA
Cela1Alpha1	33	C9	3	GAPDH	28.606	0.032	SA1	SA
Cela1Alpha1	37	D1	4	Cela1	34.728	0.298	SO1	SN
Cela1Alpha1	38	D2	4	Cela1	35.391	0.298	SO1	SN
Cela1Alpha1	39	D3	4	Cela1	34.374	0.298	SO1	SN
Cela1Alpha1	43	D7	4	GAPDH	28.977	0.065	SO1	SN
Cela1Alpha1	44	D8	4	GAPDH	29.047	0.065	SO1	SN
Cela1Alpha1	45	D9	4	GAPDH	29.199	0.065	SO1	SN
Cela1Alpha1	49	E1	5	Cela1	35.731	0.372	SB1	SA
Cela1Alpha1	50	E2	5	Cela1	34.781	0.372	SB1	SA
Cela1Alpha1	51	E3	5	Cela1	36.012	0.372	SB1	SA
Cela1Alpha1	55	E7	5	GAPDH	28.276	0.069	SB1	SA
Cela1Alpha1	56	E8	5	GAPDH	28.513	0.069	SB1	SA
Cela1Alpha1	57	E9	5	GAPDH	28.416	0.069	SB1	SA
Cela1Alpha1	61	F1	6	Cela1	36.366	0.436	AB1	AA
Cela1Alpha1	62	F2	6	Cela1	35.168	0.436	AB1	AA
Cela1Alpha1	63	F3	6	Cela1	34.971	0.436	AB1	AA
Cela1Alpha1	67	F7	6	GAPDH	28.532	0.051	AB1	AA
Cela1Alpha1	68	F8	6	GAPDH	28.503	0.051	AB1	AA
Cela1Alpha1	69	F9	6	GAPDH	28.668	0.051	AB1	AA
Cela1Alpha1	73	G1	7	Cela1	Undet.		AO1	AN
Cela1Alpha1	74	G2	7	Cela1	37.081	0.861	AO1	AN
Cela1Alpha1	75	G3	7	Cela1	35.359	0.861	AO1	AN
Cela1Alpha1	79	G7	7	GAPDH	28.428	0.063	AO1	AN
Cela1Alpha1	80	G8	7	GAPDH	28.45	0.063	AO1	AN
Cela1Alpha1	81	G9	7	GAPDH	28.627	0.063	AO1	AN
Cela1Alpha1	85	H1	8	Cela1	36.169	0.185	AP1	AN
Cela1Alpha1	86	H2	8	Cela1	36.2	0.185	AP1	AN
Cela1Alpha1	87	H3	8	Cela1	35.63	0.185	AP1	AN
Cela1Alpha1	91	H7	8	GAPDH	28.254	0.063	AP1	AN
Cela1Alpha1	92	H8	8	GAPDH	28.402	0.063	AP1	AN
Cela1Alpha1	93	H9	8	GAPDH	28.467	0.063	AP1	AN
Cela1Alpha1	4	A4	9	Cela1	35.195	0.374	AA1	AA
Cela1Alpha1	5	A5	9	Cela1	36.244	0.374	AA1	AA
Cela1Alpha1	6	A6	9	Cela1	35.062	0.374	AA1	AA
Cela1Alpha1	10	A10	9	GAPDH	28.91	0.193	AA1	AA
Cela1Alpha1	11	A11	9	GAPDH	29.573	0.193	AA1	AA
Cela1Alpha1	12	A12	9	GAPDH	29.325	0.193	AA1	AA
Cela1Alpha1	16	B4	10	Cela1	34.684	0.069	AA2	AA
Cela1Alpha1	17	B5	10	Cela1	34.629	0.069	AA2	AA
Cela1Alpha1	18	B6	10	Cela1	34.856	0.069	AA2	AA
Cela1Alpha1	22	B10	10	GAPDH	28.241	0.066	AA2	AA
Cela1Alpha1	23	B11	10	GAPDH	28.223	0.066	AA2	AA
Cela1Alpha1	24	B12	10	GAPDH	28.428	0.066	AA2	AA
Cela1Alpha1	28	C4	11	Cela1	Undet.		AN1	AN
Cela1Alpha1	29	C5	11	Cela1	36.136	1.046	AN1	AN
Cela1Alpha1	30	C6	11	Cela1	38.229	1.046	AN1	AN
Cela1Alpha1	34	C10	11	GAPDH	29.629	0.02	AN1	AN
Cela1Alpha1	35	C11	11	GAPDH	29.569	0.02	AN1	AN
Cela1Alpha1	36	C12	11	GAPDH	29.57	0.02	AN1	AN
Cela1Alpha1	40	D4	12	Cela1	36.318	0.696	AN2	AN
Cela1Alpha1	41	D5	12	Cela1	36.203	0.696	AN2	AN
Cela1Alpha1	42	D6	12	Cela1	38.346	0.696	AN2	AN
Cela1Alpha1	46	D10	12	GAPDH	29.617	0.044	AN2	AN
Cela1Alpha1	47	D11	12	GAPDH	29.464	0.044	AN2	AN
Cela1Alpha1	48	D12	12	GAPDH	29.536	0.044	AN2	AN
Cela1Alpha1	52	E4	13	Cela1	34.707	0.531	SP1	SN
Cela1Alpha1	53	E5	13	Cela1	36.032	0.531	SP1	SN
Cela1Alpha1	54	E6	13	Cela1	34.263	0.531	SP1	SN
Cela1Alpha1	58	E10	13	GAPDH	28.3	0.074	SP1	SN
Cela1Alpha1	59	E11	13	GAPDH	28.46	0.074	SP1	SN
Cela1Alpha1	60	E12	13	GAPDH	28.208	0.074	SP1	SN
Cela1Alpha1	64	F4	14	Cela1	34.986	0.246	SP2	SN
Cela1Alpha1	65	F5	14	Cela1	34.23	0.246	SP2	SN
Cela1Alpha1	66	F6	14	Cela1	34.265	0.246	SP2	SN
Cela1Alpha1	70	F10	14	GAPDH	27.641	0.026	SP2	SN
Cela1Alpha1	71	F11	14	GAPDH	27.631	0.026	SP2	SN
Cela1Alpha1	72	F12	14	GAPDH	27.558	0.026	SP2	SN
Cela1Alpha1	76	G4	15	Cela1	32.255	0.028	SC1	SA
Cela1Alpha1	77	G5	15	Cela1	32.266	0.028	SC1	SA
Cela1Alpha1	78	G6	15	Cela1	32.344	0.028	SC1	SA
Cela1Alpha1	82	G10	15	GAPDH	26.818	0.051	SC1	SA
Cela1Alpha1	83	G11	15	GAPDH	26.675	0.051	SC1	SA
Cela1Alpha1	84	G12	15	GAPDH	26.834	0.051	SC1	SA
Cela1Alpha1	88	H4	16	Cela1	32.305	0.083	SC2	SA
Cela1Alpha1	89	H5	16	Cela1	32.28	0.083	SC2	SA
Cela1Alpha1	90	H6	16	Cela1	32.045	0.083	SC2	SA
Cela1Alpha1	94	H10	16	GAPDH	25.5	0.082	SC2	SA
Cela1Alpha1	95	H11	16	GAPDH	25.683	0.082	SC2	SA
Cela1Alpha1	96	H12	16	GAPDH	25.782	0.082	SC2	SA

## Sheet: Lung Elastase
group	rfu
SA	83
SA	65
SA	89
SA	120
SN	48
SN	53.5
SN	63.5
SN	47
AA	79.5
AA	62.5
AA	67
AA	78
AN	37.5
AN	39
AN	37
AN	29.5

## Sheet: Flexivent Day1
Experiment
----------
Name:	day1
File name:	C:\Users\Emilio\Documents\Rui\2017-01.25 Alpha 1\day1.exp
Operator:	r
Comment:	Template created for mouse experiments for use with EKG (Aux 1) and Aeroneb nebulizer (DIO 1).
Subjects
--------
Subject Name	Weight	Gender	Strain	Group	Comment
SA5	31.5 g	male	Undefined
SN1	30.2 g	male	Undefined
SN2	30 g	male	Undefined
SN3	33 g	male	Undefined
SA1	29.8 g	male	Undefined
SA2	27.3 g	male	Undefined
SA3	32 g	male	Undefined
SA4	32 g	male	Undefined
Perturbation:	TLC
Perturbation:	SnapShot-150 v5.2
Perturbation:	Quick Prime-3 v5.2
Perturbation:	PVs-P v5.2
Data
----
Event ID	Timestamp	Event Type	Comments	PEEP	Ptr,mean	Ptr,max	Ptr,min	Ptr,p-p	Vtr,p-p	Pcyl,p-p	Vol,p-p	IC	IC/wt	Vtr,end	Ptr,end	A	B	K	CODsk	Cst	Est	Area	R	E	C	COD	Rn	I	G	H	eta	CODcp		Row Labels	Average of Cst	Average of R	Average of C	Average of Rn	Average of G	Average of H
				cmH2O	cmH2O	cmH2O	cmH2O	cmH2O	mL	cmH2O	mL	mL	mL/kg	mL	cmH2O	mL	mL	/cmH2O		mL/cmH2O	cmH2O/mL	cmH2O.mL	cmH2O.s/mL	cmH2O/mL	mL/cmH2O		cmH2O.s/mL	cmH2O.s.s/mL	cmH2O/mL	cmH2O/mL				(blank)	0.12407	0.457036	0.05545	0.28001	3.26972	17.0248
																																		Data set (SN1, TLC)
19	1/24/2017 3:01:25 PM	Data set (SN1, TLC)		2.883	23.021	30.559	2.8627	27.696	0.99502	27.691	1.2632	1.2612	41.763	0.99247	30.33																			Data set (SN1, PVs-P v5.2)	0.11995
20	1/24/2017 3:01:44 PM	Data set (SN1, PVs-P v5.2)		3.0124	18.168	33.328	2.5679	30.76	0.96215	30.774	1.2608					0.95558	1.6941	0.14759	0.99663	0.11954	8.3657	2.8555												Data set (SN1, SnapShot-150 v5.2)		0.458602	0.0507866
21	1/24/2017 3:02:20 PM	Data set (SN1, SnapShot-150 v5.2)		2.894	5.414	8.4785	2.558	5.9205	0.28119	6.7497	0.32404												0.46275	20.067	0.049832	0.99873								Data set (SN1, Quick Prime-3 v5.2)				0.247042	3.69934	17.8266
22	1/24/2017 3:02:34 PM	Data set (SN1, Quick Prime-3 v5.2)		2.7984	3.6678	5.0346	2.4655	2.5692	0.098744	3.7083	0.11688																0.23146	0.00014812	3.8566	17.982	0.21447	0.99438		Data set (SN2, TLC)
23	1/24/2017 3:02:50 PM	Data set (SN1, TLC)		3.3707	23.067	30.62	3.3298	27.29	0.90301	27.277	1.1666	1.1661	38.613	0.90227	30.21																			Data set (SN2, PVs-P v5.2)	0.121206
24	1/24/2017 3:03:10 PM	Data set (SN1, PVs-P v5.2)		3.0756	18.171	33.355	2.5895	30.766	0.96837	30.785	1.2586					0.95632	1.7366	0.14575	0.99717	0.12212	8.1883	2.0308												Data set (SN2, SnapShot-150 v5.2)		0.462712	0.0559348
25	1/24/2017 3:03:45 PM	Data set (SN1, SnapShot-150 v5.2)		2.7746	5.3866	8.3875	2.5163	5.8713	0.28071	6.733	0.32451												0.46063	19.856	0.050364	0.9983								Data set (SN2, Quick Prime-3 v5.2)				0.270518	3.3058	16.3548
26	1/24/2017 3:03:59 PM	Data set (SN1, Quick Prime-3 v5.2)		2.9157	3.674	5.0178	2.5624	2.4554	0.1006	3.7973	0.11679																0.23452	0.00028124	3.8638	17.638	0.21906	0.9848		Data set (SN3, TLC)
27	1/24/2017 3:04:16 PM	Data set (SN1, TLC)		3.3846	23.067	30.651	3.3401	27.311	0.91261	27.306	1.1771	1.1744	38.888	0.91086	30.163																			Data set (SN3, PVs-P v5.2)	0.14059
28	1/24/2017 3:04:35 PM	Data set (SN1, PVs-P v5.2)		3.0575	18.17	33.352	2.5166	30.835	0.96934	30.856	1.2667					0.96475	1.7014	0.14259	0.99739	0.11892	8.4088	1.9984												Data set (SN3, SnapShot-150 v5.2)		0.381722	0.0605338
29	1/24/2017 3:05:10 PM	Data set (SN1, SnapShot-150 v5.2)		2.8695	5.3964	8.3726	2.5365	5.8361	0.28148	6.6321	0.3239												0.45896	19.762	0.050603	0.99839								Data set (SN3, Quick Prime-3 v5.2)				0.257152	2.5878	16.244
30	1/24/2017 3:05:25 PM	Data set (SN1, Quick Prime-3 v5.2)		2.843	3.6833	5.046	2.5471	2.4989	0.099594	3.7412	0.11716																0.24454	0.00016351	3.6934	17.811	0.20737	0.96427		Data set (SA1, TLC)
31	1/24/2017 3:05:41 PM	Data set (SN1, TLC)		3.4004	23.068	30.652	3.3543	27.298	0.91673	27.301	1.1803	1.1795	39.055	0.91573	30.196																			Data set (SA1, PVs-P v5.2)	0.12183
32	1/24/2017 3:06:00 PM	Data set (SN1, PVs-P v5.2)		2.9088	18.17	33.378	2.5174	30.861	0.97494	30.872	1.2749					0.9721	1.6936	0.14235	0.99699	0.11832	8.4517	2.0212												Data set (SA1, SnapShot-150 v5.2)		0.399272	0.0552146
33	1/24/2017 3:06:36 PM	Data set (SN1, SnapShot-150 v5.2)		2.9354	5.3789	8.2587	2.6076	5.6511	0.28277	6.5769	0.32463												0.45974	19.402	0.051541	0.99903								Data set (SA1, Quick Prime-3 v5.2)				0.231032	3.01462	17.128
34	1/24/2017 3:06:50 PM	Data set (SN1, Quick Prime-3 v5.2)		2.906	3.6876	4.9818	2.569	2.4128	0.10016	3.7737	0.11736																0.27754	0.0002589	3.5248	17.886	0.19707	0.9588		Data set (SA2, TLC)
35	1/24/2017 3:07:06 PM	Data set (SN1, TLC)		3.2482	23.067	30.674	3.2154	27.459	0.91906	27.446	1.1848	1.1833	39.182	0.91849	30.199																			Data set (SA2, PVs-P v5.2)	0.0973168
36	1/24/2017 3:07:26 PM	Data set (SN1, PVs-P v5.2)		2.8738	18.17	33.394	2.5181	30.876	0.98045	30.891	1.2799					0.97616	1.7213	0.14486	0.99686	0.12085	8.2746	2.0602												Data set (SA2, SnapShot-150 v5.2)		0.575885	0.042811
37	1/24/2017 3:08:01 PM	Data set (SN1, SnapShot-150 v5.2)		2.8346	5.3691	8.3001	2.5374	5.7627	0.28211	6.6346	0.32462												0.45093	19.382	0.051593	0.9979								Data set (SA2, Quick Prime-3 v5.2)				0.333527	4.49338	21.264
38	1/24/2017 3:08:16 PM	Data set (SN1, Quick Prime-3 v5.2)		2.8382	3.6825	5.0331	2.541	2.4921	0.099493	3.7101	0.11712																0.24715	9.7223e-05	3.5581	17.816	0.19972	0.93724		Data set (SA3, TLC)
53	1/24/2017 3:32:32 PM	Data set (SN2, TLC)		2.6726	22.991	30.619	2.6222	27.997	1.1101	28.019	1.3745	1.372	45.734	1.1073	30.305																			Data set (SA3, PVs-P v5.2)	0.13207
54	1/24/2017 3:32:51 PM	Data set (SN2, PVs-P v5.2)		2.9727	18.173	33.341	2.4661	30.875	1.0519	30.887	1.3492					1.0417	1.7229	0.14393	0.99474	0.12075	8.2819	3.2951												Data set (SA3, SnapShot-150 v5.2)		0.449142	0.0568462
55	1/24/2017 3:33:26 PM	Data set (SN2, SnapShot-150 v5.2)		2.9358	5.2135	7.9177	2.4912	5.4265	0.28295	6.4202	0.32155												0.47674	18.12	0.055187	0.99777								Data set (SA3, Quick Prime-3 v5.2)				0.286024	3.13094	16.5194
56	1/24/2017 3:33:41 PM	Data set (SN2, Quick Prime-3 v5.2)		2.9326	3.689	4.9409	2.6144	2.3265	0.10158	3.6612	0.11729																0.24262	0.00037371	3.5391	16.164	0.21895	0.93673		Data set (SA4, TLC)
57	1/24/2017 3:33:57 PM	Data set (SN2, TLC)		3.2845	23.042	30.642	3.2288	27.413	0.98663	27.425	1.2451	1.2436	41.453	0.98465	30.21																			Data set (SA4, PVs-P v5.2)	0.13036
58	1/24/2017 3:34:16 PM	Data set (SN2, PVs-P v5.2)		3.025	18.176	33.346	2.535	30.811	1.0473	30.846	1.3446					1.0392	1.7168	0.14074	0.99498	0.11954	8.3652	2.5628												Data set (SA4, SnapShot-150 v5.2)		0.467158	0.0647092
59	1/24/2017 3:34:52 PM	Data set (SN2, SnapShot-150 v5.2)		2.8458	5.2075	7.9467	2.6258	5.3209	0.28229	6.2803	0.32125												0.47601	17.94	0.055742	0.99808								Data set (SA4, Quick Prime-3 v5.2)				0.312738	2.78488	14.5755
60	1/24/2017 3:35:07 PM	Data set (SN2, Quick Prime-3 v5.2)		2.9571	3.6916	4.996	2.6151	2.3809	0.101	3.6682	0.11737																0.28149	4.6341e-05	3.3472	16.327	0.20501	0.99082		Data set (SA5, TLC)
61	1/24/2017 3:35:23 PM	Data set (SN2, TLC)		3.4959	23.046	30.709	3.4627	27.246	0.98477	27.256	1.2416	1.2404	41.345	0.98301	30.246																			Data set (SA5, PVs-P v5.2)	0.122076
62	1/24/2017 3:35:42 PM	Data set (SN2, PVs-P v5.2)		3.0655	18.176	33.41	2.5107	30.9	1.0513	30.935	1.3483					1.046	1.7292	0.1394	0.99556	0.12006	8.329	2.418												Data set (SA5, SnapShot-150 v5.2)		0.494106	0.0554516
63	1/24/2017 3:36:18 PM	Data set (SN2, SnapShot-150 v5.2)		2.753	5.2024	7.9637	2.5086	5.455	0.28062	6.2857	0.32123												0.45902	17.835	0.056069	0.9966								Data set (SA5, Quick Prime-3 v5.2)				0.319684	3.34366	16.9372
64	1/24/2017 3:36:32 PM	Data set (SN2, Quick Prime-3 v5.2)		2.9525	3.6993	5.0026	2.6481	2.3545	0.10082	3.8868	0.1173																0.28658	0.00018109	3.2056	16.483	0.19448	0.99245		Application marker
65	1/24/2017 3:36:49 PM	Data set (SN2, TLC)		3.4968	23.046	30.711	3.4569	27.254	0.98924	27.248	1.2465	1.2452	41.508	0.98823	30.21																			Grand Total	0.123736	0.457744	0.0553808	0.280052	3.27569	17.0567
66	1/24/2017 3:37:08 PM	Data set (SN2, PVs-P v5.2)		2.9648	18.176	33.437	2.5575	30.88	1.0566	30.906	1.354					1.0477	1.7613	0.14222	0.9951	0.12302	8.129	2.535
67	1/24/2017 3:37:44 PM	Data set (SN2, SnapShot-150 v5.2)		2.9404	5.2251	7.8641	2.7208	5.1432	0.28276	6.1519	0.32108												0.45382	17.733	0.056393	0.99717
68	1/24/2017 3:37:59 PM	Data set (SN2, Quick Prime-3 v5.2)		2.9688	3.7188	4.9989	2.6853	2.3136	0.10069	3.8388	0.11719																0.276	0.00020474	3.2189	16.402	0.19625	0.99729
69	1/24/2017 3:38:16 PM	Data set (SN2, TLC)		3.25	23.044	30.667	3.2048	27.462	0.99365	27.455	1.252	1.251	41.701	0.99265	30.255
70	1/24/2017 3:38:35 PM	Data set (SN2, PVs-P v5.2)		3.004	18.176	33.403	2.4656	30.938	1.0585	30.965	1.356					1.0512	1.757	0.14198	0.99544	0.12266	8.1528	2.4864
71	1/24/2017 3:39:11 PM	Data set (SN2, SnapShot-150 v5.2)		2.8851	5.195	7.9056	2.5227	5.3829	0.28316	6.2465	0.32134												0.44797	17.767	0.056283	0.99635
72	1/24/2017 3:39:26 PM	Data set (SN2, Quick Prime-3 v5.2)		2.943	3.7	4.9807	2.5949	2.3858	0.10042	3.6814	0.11728																0.2659	-3.5231e-05	3.2182	16.398	0.19625	0.99101
87	1/24/2017 3:56:05 PM	Data set (SN3, TLC)		3.0281	23.002	30.576	2.9468	27.629	1.0552	27.65	1.3793	1.3771	41.73	1.0525	30.283
88	1/24/2017 3:56:24 PM	Data set (SN3, PVs-P v5.2)		3.0562	18.178	33.319	2.5107	30.808	1.107	30.86	1.4044					1.0935	1.9077	0.15056	0.99477	0.13529	7.3913	3.3253
89	1/24/2017 3:57:00 PM	Data set (SN3, SnapShot-150 v5.2)		2.8402	5.3382	8.1308	2.5613	5.5695	0.31058	6.4814	0.35116												0.39422	16.889	0.05921	0.99739
90	1/24/2017 3:57:15 PM	Data set (SN3, Quick Prime-3 v5.2)		2.8931	3.7091	4.9331	2.6342	2.2989	0.10888	3.6881	0.12551																0.2636	0.0001474	2.6871	16.449	0.16337	0.98781
91	1/24/2017 3:57:31 PM	Data set (SN3, TLC)		3.5356	23.041	30.585	3.4904	27.094	0.97623	27.095	1.2949	1.2942	39.217	0.97506	30.21
92	1/24/2017 3:57:51 PM	Data set (SN3, PVs-P v5.2)		3.0861	18.181	33.361	2.4618	30.899	1.108	30.935	1.4047					1.0943	1.9412	0.15049	0.99469	0.13766	7.2644	2.7828
93	1/24/2017 3:58:26 PM	Data set (SN3, SnapShot-150 v5.2)		2.892	5.3618	8.0611	2.657	5.4041	0.30991	6.2824	0.3507												0.38829	16.621	0.060164	0.99708
94	1/24/2017 3:58:42 PM	Data set (SN3, Quick Prime-3 v5.2)		2.752	3.7039	4.8663	2.7129	2.1534	0.10782	3.6294	0.12577																0.26332	0.00029514	2.6966	16.161	0.16686	0.97168
95	1/24/2017 3:58:58 PM	Data set (SN3, TLC)		3.3832	23.041	30.612	3.3439	27.268	0.97572	27.254	1.2962	1.2952	39.247	0.97476	30.249
96	1/24/2017 3:59:18 PM	Data set (SN3, PVs-P v5.2)		2.9808	18.18	33.379	2.4427	30.936	1.113	30.964	1.4099					1.0994	1.9593	0.1508	0.99445	0.13901	7.1937	2.7463
97	1/24/2017 3:59:53 PM	Data set (SN3, SnapShot-150 v5.2)		2.6893	5.3153	8.0671	2.6576	5.4095	0.30984	6.3603	0.35075												0.38602	16.377	0.061063	0.99857
98	1/24/2017 4:00:08 PM	Data set (SN3, Quick Prime-3 v5.2)		2.7565	3.7141	4.88	2.659	2.221	0.10766	3.8627	0.12563																0.26957	0.00023667	2.4693	16.43	0.15029	0.97586
99	1/24/2017 4:00:25 PM	Data set (SN3, TLC)		3.4112	23.041	30.657	3.3475	27.309	0.9853	27.327	1.3054	1.3044	39.527	0.98353	30.25
100	1/24/2017 4:00:44 PM	Data set (SN3, PVs-P v5.2)		2.9249	18.181	33.366	2.4485	30.918	1.1151	30.941	1.4134					1.0936	2.0977	0.16065	0.99443	0.15093	6.6255	2.7263
101	1/24/2017 4:01:20 PM	Data set (SN3, SnapShot-150 v5.2)		2.717	5.3216	8.056	2.6392	5.4168	0.31041	6.294	0.35137												0.37327	16.324	0.061261	0.99799
102	1/24/2017 4:01:35 PM	Data set (SN3, Quick Prime-3 v5.2)		2.9572	3.7462	4.9671	2.696	2.2711	0.10956	3.7078	0.12575																0.24919	0.00021512	2.5433	16.158	0.1574	0.9905
103	1/24/2017 4:01:51 PM	Data set (SN3, TLC)		3.3085	23.04	30.67	3.2553	27.415	0.98953	27.394	1.3092	1.3081	39.64	0.98829	30.225
104	1/24/2017 4:02:11 PM	Data set (SN3, PVs-P v5.2)		3.1293	18.181	33.364	2.4537	30.91	1.119	30.947	1.4162					1.105	1.9721	0.15143	0.99486	0.14006	7.1396	2.6925
105	1/24/2017 4:02:47 PM	Data set (SN3, SnapShot-150 v5.2)		2.846	5.3385	7.984	2.6889	5.295	0.31147	6.3485	0.35139												0.36681	16.401	0.060971	0.99697
106	1/24/2017 4:03:01 PM	Data set (SN3, Quick Prime-3 v5.2)		2.842	3.7162	4.8244	2.6384	2.186	0.10997	3.7714	0.12575																0.24008	9.3507e-05	2.5427	16.022	0.15869	0.98788
121	1/24/2017 4:11:05 PM	Data set (SA1, TLC)		2.9185	23.017	30.561	2.8758	27.685	1.0091	27.688	1.2998	1.2972	43.532	1.0085	30.234
122	1/24/2017 4:11:25 PM	Data set (SA1, PVs-P v5.2)		2.9204	18.171	33.312	2.4654	30.846	1.0185	30.874	1.3209					1.0114	1.7107	0.14228	0.99585	0.1195	8.368	2.589
123	1/24/2017 4:12:01 PM	Data set (SA1, SnapShot-150 v5.2)		2.9089	5.228	7.9183	2.5886	5.3297	0.28036	6.1055	0.3188												0.40258	18.103	0.05524	0.99849
124	1/24/2017 4:12:15 PM	Data set (SA1, Quick Prime-3 v5.2)		2.947	3.6384	4.7652	2.5806	2.1846	0.1001	3.3354	0.11672																0.2529	-8.1679e-05	2.8836	17.312	0.16656	0.91114
125	1/24/2017 4:12:32 PM	Data set (SA1, TLC)		3.2095	23.052	30.695	3.1712	27.524	0.93594	27.528	1.2235	1.222	41.006	0.93451	30.26
126	1/24/2017 4:12:51 PM	Data set (SA1, PVs-P v5.2)		2.8995	18.173	33.355	2.48	30.875	1.0167	30.904	1.3183					1.0091	1.7202	0.14255	0.99548	0.12023	8.3176	1.8901
127	1/24/2017 4:13:27 PM	Data set (SA1, SnapShot-150 v5.2)		2.8664	5.1664	7.8359	2.5525	5.2834	0.2811	5.9251	0.3191												0.3901	17.949	0.055713	0.99806
128	1/24/2017 4:13:42 PM	Data set (SA1, Quick Prime-3 v5.2)		2.9094	3.6214	4.7553	2.632	2.1233	0.10043	3.3043	0.11676																0.22848	0.0002617	3.0293	16.987	0.17833	0.95256
129	1/24/2017 4:13:58 PM	Data set (SA1, TLC)		3.3457	23.053	30.652	3.3195	27.332	0.94266	27.345	1.2284	1.2277	41.196	0.94163	30.226
130	1/24/2017 4:14:18 PM	Data set (SA1, PVs-P v5.2)		3.0412	18.174	33.362	2.5599	30.802	1.0196	30.84	1.3202					1.0113	1.7626	0.1436	0.99523	0.12344	8.1008	1.7372
131	1/24/2017 4:14:54 PM	Data set (SA1, SnapShot-150 v5.2)		2.85	5.2355	7.8948	2.6892	5.2056	0.27953	6.0433	0.31898												0.39708	18.107	0.055228	0.99824
132	1/24/2017 4:15:08 PM	Data set (SA1, Quick Prime-3 v5.2)		2.7433	3.6376	4.7889	2.6024	2.1865	0.098417	3.3468	0.11664																0.22788	0.00017146	2.946	17.219	0.17109	0.97994
133	1/24/2017 4:15:25 PM	Data set (SA1, TLC)		3.2752	23.052	30.688	3.2192	27.469	0.94589	27.489	1.2319	1.2313	41.318	0.94473	30.191
134	1/24/2017 4:15:44 PM	Data set (SA1, PVs-P v5.2)		3.0038	18.174	33.362	2.5134	30.848	1.0228	30.869	1.324					1.0148	1.7611	0.14232	0.99509	0.12303	8.1283	1.7427
135	1/24/2017 4:16:20 PM	Data set (SA1, SnapShot-150 v5.2)		2.7113	5.214	7.8967	2.5665	5.3301	0.28034	6.1094	0.32034												0.40236	18.196	0.054958	0.99808
136	1/24/2017 4:16:35 PM	Data set (SA1, Quick Prime-3 v5.2)		2.9131	3.6439	4.7534	2.6065	2.1469	0.099286	3.3707	0.11535																0.21577	7.9102e-05	3.1931	16.812	0.18994	0.99493
137	1/24/2017 4:16:52 PM	Data set (SA1, TLC)		3.3433	23.051	30.721	3.3276	27.393	0.95313	27.403	1.2391	1.2381	41.547	0.95161	30.283
138	1/24/2017 4:17:11 PM	Data set (SA1, PVs-P v5.2)		3.024	18.174	33.383	2.4659	30.917	1.0295	30.932	1.3317					1.0236	1.7633	0.14139	0.99572	0.12295	8.1337	1.9028
139	1/24/2017 4:17:47 PM	Data set (SA1, SnapShot-150 v5.2)		2.8753	5.2292	7.8955	2.6302	5.2653	0.28098	6.0021	0.31964												0.40424	18.204	0.054934	0.99792
140	1/24/2017 4:18:02 PM	Data set (SA1, Quick Prime-3 v5.2)		2.7491	3.6532	4.8352	2.5593	2.2759	0.097365	3.3806	0.1156																0.23013	8.8924e-05	3.0211	17.31	0.17453	0.99107
155	1/24/2017 4:32:59 PM	Data set (SA2, TLC)		2.9455	23.036	30.48	2.8983	27.581	0.84752	27.609	1.1224	1.1208	41.055	0.84534	30.236
156	1/24/2017 4:33:19 PM	Data set (SA2, PVs-P v5.2)		2.9359	18.155	33.276	2.5406	30.735	0.85354	30.754	1.1579					0.84885	1.3861	0.13622	0.9953	0.095549	10.466	2.6341
157	1/24/2017 4:33:54 PM	Data set (SA2, SnapShot-150 v5.2)		2.5474	5.5789	8.853	2.5317	6.3213	0.24793	6.9526	0.29497												0.58711	23.647	0.04229	0.99885
-158	1/24/2017 4:34:10 PM	Data set (SA2, Quick Prime-3 v5.2)		2.7795	3.7528	5.1834	2.4432	2.7402	0.09214	3.7642	0.10919																0.30266	0.00083627	5.2358	20.093	0.26058	0.75809
159	1/24/2017 4:34:26 PM	Data set (SA2, TLC)		3.2133	23.066	30.517	3.1674	27.35	0.78863	27.373	1.0611	1.0606	38.851	0.78719	30.277
160	1/24/2017 4:34:46 PM	Data set (SA2, PVs-P v5.2)		3.0215	18.156	33.296	2.4971	30.798	0.849	30.821	1.1526					0.84617	1.4047	0.1355	0.99564	0.096671	10.344	2.0657
161	1/24/2017 4:35:21 PM	Data set (SA2, SnapShot-150 v5.2)		2.9319	5.5876	8.7255	2.5306	6.1949	0.24901	6.8452	0.29473												0.57876	23.548	0.042467	0.99758
162	1/24/2017 4:35:36 PM	Data set (SA2, Quick Prime-3 v5.2)		2.8973	3.7704	5.2476	2.598	2.6496	0.090254	3.8609	0.10912																0.33637	0.00050398	4.3963	21.677	0.20281	0.99004
163	1/24/2017 4:35:53 PM	Data set (SA2, TLC)		3.1137	23.066	30.556	3.0809	27.475	0.79607	27.496	1.0698	1.0687	39.148	0.795	30.217
164	1/24/2017 4:36:12 PM	Data set (SA2, PVs-P v5.2)		3.0783	18.156	33.28	2.4809	30.799	0.85337	30.821	1.1563					0.84945	1.432	0.13753	0.99556	0.099011	10.1	1.958
165	1/24/2017 4:36:48 PM	Data set (SA2, SnapShot-150 v5.2)		2.8129	5.5531	8.7229	2.5885	6.1344	0.25052	6.8739	0.29507												0.57387	23.17	0.043159	0.99877
166	1/24/2017 4:37:03 PM	Data set (SA2, Quick Prime-3 v5.2)		2.8971	3.7872	5.1963	2.5913	2.6051	0.089371	3.7556	0.10862																0.33601	0.00034566	4.2977	21.668	0.19835	0.99379
167	1/24/2017 4:37:19 PM	Data set (SA2, TLC)		3.0514	23.065	30.54	3.0288	27.511	0.80061	27.524	1.0748	1.0738	39.332	0.79977	30.198
168	1/24/2017 4:37:39 PM	Data set (SA2, PVs-P v5.2)		2.9446	18.157	33.281	2.4733	30.808	0.85468	30.825	1.1579					0.85063	1.4186	0.13731	0.99547	0.098036	10.2	1.9144
169	1/24/2017 4:38:15 PM	Data set (SA2, SnapShot-150 v5.2)		2.9075	5.5497	8.5439	2.5398	6.0041	0.24969	6.829	0.2947												0.5638	23.08	0.043328	0.99777
170	1/24/2017 4:38:29 PM	Data set (SA2, Quick Prime-3 v5.2)		2.9303	3.7854	5.2647	2.5737	2.691	0.090441	3.8423	0.10896																0.35907	0.00016994	4.0437	21.618	0.18705	0.98122
185	1/24/2017 4:47:43 PM	Data set (SA3, TLC)		3.2618	22.998	30.616	3.2208	27.396	1.073	27.419	1.3921	1.3887	43.397	1.0714	30.269
186	1/24/2017 4:48:03 PM	Data set (SA3, PVs-P v5.2)		3.0817	18.177	33.337	2.4279	30.909	1.1145	30.93	1.4126					1.1082	1.8656	0.14106	0.9961	0.13	7.6926	3.3186
187	1/24/2017 4:48:38 PM	Data set (SA3, SnapShot-150 v5.2)		2.8732	5.3242	8.2008	2.4768	5.724	0.30062	6.7005	0.34106												0.44246	17.869	0.055962	0.99833
188	1/24/2017 4:48:53 PM	Data set (SA3, Quick Prime-3 v5.2)		2.7589	3.6283	4.8496	2.5145	2.3351	0.1049	3.8541	0.12292																0.25383	0.00017172	3.3082	16.195	0.20427	0.99424
189	1/24/2017 4:49:10 PM	Data set (SA3, TLC)		3.3091	23.039	30.65	3.2454	27.405	0.98923	27.413	1.3044	1.3031	40.723	0.98606	30.257
190	1/24/2017 4:49:29 PM	Data set (SA3, PVs-P v5.2)		2.9165	18.179	33.355	2.4661	30.889	1.1063	30.921	1.4054					1.1013	1.8897	0.13938	0.9961	0.1312	7.6219	2.5188
191	1/24/2017 4:50:05 PM	Data set (SA3, SnapShot-150 v5.2)		2.823	5.3014	8.224	2.5453	5.6788	0.29987	6.7063	0.34088												0.45364	17.714	0.056452	0.99895
192	1/24/2017 4:50:20 PM	Data set (SA3, Quick Prime-3 v5.2)		2.7481	3.6348	4.8877	2.5219	2.3657	0.10488	3.7885	0.12281																0.28058	0.00016296	3.1864	16.673	0.19111	0.9935
193	1/24/2017 4:50:37 PM	Data set (SA3, TLC)		3.3055	23.04	30.658	3.2539	27.404	0.98968	27.41	1.3036	1.3025	40.702	0.98554	30.259
194	1/24/2017 4:50:57 PM	Data set (SA3, PVs-P v5.2)		3.0037	18.18	33.35	2.5234	30.827	1.1138	30.853	1.4129					1.1077	1.9074	0.13986	0.99594	0.13256	7.5435	2.5108
195	1/24/2017 4:51:32 PM	Data set (SA3, SnapShot-150 v5.2)		2.8954	5.3421	8.1304	2.5192	5.6112	0.30061	6.6279	0.34135												0.4567	17.735	0.056385	0.9978
196	1/24/2017 4:51:48 PM	Data set (SA3, Quick Prime-3 v5.2)		2.9593	3.6621	5.0782	2.5958	2.4824	0.10587	4.0093	0.1228																0.2952	0.00023538	3.1427	16.678	0.18843	0.99622
197	1/24/2017 4:52:04 PM	Data set (SA3, TLC)		3.3371	23.039	30.665	3.2834	27.382	0.99605	27.405	1.31	1.3091	40.909	0.99208	30.285
198	1/24/2017 4:52:24 PM	Data set (SA3, PVs-P v5.2)		3.0196	18.18	33.46	2.457	31.003	1.1166	31.051	1.4151					1.1103	1.9118	0.14064	0.99609	0.1331	7.5134	2.6035
199	1/24/2017 4:52:59 PM	Data set (SA3, SnapShot-150 v5.2)		2.708	5.2926	8.1747	2.6139	5.5608	0.29909	6.6052	0.34079												0.4539	17.448	0.057314	0.99891
200	1/24/2017 4:53:14 PM	Data set (SA3, Quick Prime-3 v5.2)		2.9008	3.6857	5.0183	2.5815	2.4369	0.10523	3.978	0.12275																0.29624	0.00038916	3.0606	16.661	0.18371	0.99146
201	1/24/2017 4:53:31 PM	Data set (SA3, TLC)		3.5082	23.039	30.695	3.4638	27.231	0.9972	27.218	1.3099	1.3087	40.896	0.99426	30.268
202	1/24/2017 4:53:50 PM	Data set (SA3, PVs-P v5.2)		2.9301	18.18	33.4	2.4611	30.939	1.1229	30.968	1.4224					1.1146	1.9131	0.14177	0.99571	0.13349	7.4909	2.6734
203	1/24/2017 4:54:26 PM	Data set (SA3, SnapShot-150 v5.2)		2.8889	5.3215	8.1131	2.7022	5.411	0.30099	6.4559	0.3409												0.43901	17.206	0.058118	0.99837
204	1/24/2017 4:54:41 PM	Data set (SA3, Quick Prime-3 v5.2)		2.9398	3.6791	5.0413	2.5549	2.4864	0.10687	3.866	0.12307																0.30427	5.8289e-05	2.9568	16.39	0.1804	0.96807
219	1/24/2017 5:03:50 PM	Data set (SA4, TLC)		3.2211	22.992	30.659	3.1559	27.503	1.0758	27.52	1.4796	1.4785	46.204	1.0718	30.324
220	1/24/2017 5:04:10 PM	Data set (SA4, PVs-P v5.2)		3.2266	18.187	33.371	2.508	30.863	1.1708	30.888	1.4765					1.1623	1.8768	0.13595	0.99346	0.1293	7.7342	2.9696
221	1/24/2017 5:04:45 PM	Data set (SA4, SnapShot-150 v5.2)		2.9533	5.1302	7.6774	2.6291	5.0483	0.30508	6.2673	0.34141												0.4745	15.526	0.06441	0.99812
222	1/24/2017 5:05:00 PM	Data set (SA4, Quick Prime-3 v5.2)		2.9652	3.6279	4.9797	2.5612	2.4185	0.10702	3.8372	0.12288																0.3224	6.3713e-05	2.6818	14.852	0.18057	0.98378
223	1/24/2017 5:05:17 PM	Data set (SA4, TLC)		3.6229	23.035	30.663	3.579	27.084	0.98557	27.091	1.3684	1.3679	42.747	0.96607	30.238
224	1/24/2017 5:05:36 PM	Data set (SA4, PVs-P v5.2)		2.981	18.188	33.357	2.5355	30.822	1.1733	30.88	1.4806					1.1665	1.8603	0.13423	0.99384	0.12763	7.8351	2.488
225	1/24/2017 5:06:12 PM	Data set (SA4, SnapShot-150 v5.2)		2.7254	5.087	7.7018	2.6184	5.0833	0.30364	6.1975	0.34115												0.46727	15.477	0.064613	0.99696
226	1/24/2017 5:06:27 PM	Data set (SA4, Quick Prime-3 v5.2)		2.9127	3.6406	4.9485	2.6088	2.3398	0.10669	3.9051	0.12263																0.30741	0.0002379	2.811	14.599	0.19255	0.98696
227	1/24/2017 5:06:43 PM	Data set (SA4, TLC)		3.6322	23.035	30.696	3.5786	27.118	0.99203	27.119	1.373	1.3722	42.882	0.96993	30.278
228	1/24/2017 5:07:03 PM	Data set (SA4, PVs-P v5.2)		3.168	18.188	33.364	2.5131	30.851	1.1758	30.899	1.4823					1.1678	1.9057	0.13623	0.99333	0.13137	7.6119	2.3743
229	1/24/2017 5:07:39 PM	Data set (SA4, SnapShot-150 v5.2)		2.9544	5.0984	7.6688	2.6088	5.06	0.30463	6.1646	0.34102												0.46874	15.493	0.064546	0.99797
230	1/24/2017 5:07:54 PM	Data set (SA4, Quick Prime-3 v5.2)		2.8773	3.6576	4.9341	2.5737	2.3604	0.10737	3.8815	0.12289																0.31346	0.00031955	2.833	14.454	0.19601	0.99391
231	1/24/2017 5:08:10 PM	Data set (SA4, TLC)		3.5917	23.036	30.773	3.5224	27.25	0.99579	27.275	1.3748	1.374	42.939	0.97136	30.265
232	1/24/2017 5:08:30 PM	Data set (SA4, PVs-P v5.2)		3.007	18.189	33.389	2.5234	30.866	1.1802	30.924	1.4878					1.1715	1.9265	0.1373	0.99314	0.13314	7.511	2.38
233	1/24/2017 5:09:06 PM	Data set (SA4, SnapShot-150 v5.2)		2.8541	5.1143	7.7136	2.5863	5.1273	0.30481	6.204	0.34114												0.45812	15.321	0.065268	0.99691
234	1/24/2017 5:09:20 PM	Data set (SA4, Quick Prime-3 v5.2)		2.8049	3.6289	5.0419	2.5942	2.4477	0.10744	3.8799	0.12288																0.30768	0.00022211	2.8137	14.397	0.19543	0.99124
235	1/24/2017 5:09:37 PM	Data set (SA4, TLC)		3.4667	23.035	30.755	3.3962	27.359	1.0009	27.364	1.3802	1.3793	43.103	0.97536	30.268
250	1/24/2017 5:18:40 PM	Data set (SA5, TLC)		2.9437	23.009	30.62	2.8839	27.736	1.0561	27.748	1.3181	1.3162	41.786	1.0537	30.275
251	1/24/2017 5:18:59 PM	Data set (SA5, PVs-P v5.2)		2.9574	18.172	33.399	2.5354	30.863	1.0448	30.893	1.3434					1.036	1.7102	0.14353	0.99548	0.11976	8.3499	3.2569
252	1/24/2017 5:19:35 PM	Data set (SA5, SnapShot-150 v5.2)		2.7803	5.3254	8.3005	2.4393	5.8612	0.29475	6.7267	0.33683												0.49147	18.34	0.054525	0.99777
253	1/24/2017 5:19:50 PM	Data set (SA5, Quick Prime-3 v5.2)		2.9007	3.6535	5.0493	2.5341	2.5152	0.10422	3.8653	0.12159																0.29776	-7.97e-05	3.336	17.152	0.1945	0.99313
254	1/24/2017 5:20:07 PM	Data set (SA5, TLC)		3.2779	23.046	30.639	3.2185	27.421	0.9809	27.432	1.2394	1.2391	39.337	0.97918	30.278
255	1/24/2017 5:20:27 PM	Data set (SA5, PVs-P v5.2)		2.8828	18.173	33.399	2.4476	30.951	1.0447	30.98	1.3439					1.0363	1.7503	0.14258	0.99495	0.12234	8.174	2.6063
256	1/24/2017 5:21:03 PM	Data set (SA5, SnapShot-150 v5.2)		2.9253	5.322	8.271	2.5575	5.7135	0.29581	6.6884	0.33616												0.49975	18.111	0.055216	0.99812
257	1/24/2017 5:21:17 PM	Data set (SA5, Quick Prime-3 v5.2)		2.7354	3.6205	5.0431	2.5272	2.5159	0.10381	4.06	0.12146																0.32037	0.00035721	3.4482	16.961	0.2033	0.9941
258	1/24/2017 5:21:34 PM	Data set (SA5, TLC)		3.4982	23.047	30.697	3.4656	27.231	0.97942	27.245	1.2366	1.2353	39.215	0.9777	30.233
259	1/24/2017 5:21:54 PM	Data set (SA5, PVs-P v5.2)		3.0009	18.175	33.405	2.5178	30.887	1.0458	30.922	1.3445					1.0393	1.7428	0.14011	0.99525	0.12119	8.2514	2.4661
260	1/24/2017 5:22:30 PM	Data set (SA5, SnapShot-150 v5.2)		2.8869	5.3338	8.1583	2.5684	5.5899	0.29463	6.7274	0.33604												0.50315	17.985	0.055603	0.99865
261	1/24/2017 5:22:46 PM	Data set (SA5, Quick Prime-3 v5.2)		2.774	3.6663	5.0534	2.5364	2.517	0.10364	3.9705	0.12135																0.33732	0.00012688	3.2974	17.18	0.19193	0.99385
262	1/24/2017 5:23:03 PM	Data set (SA5, TLC)		3.4447	23.046	30.721	3.4037	27.317	0.98323	27.343	1.2405	1.2394	39.347	0.98117	30.249
263	1/24/2017 5:23:22 PM	Data set (SA5, PVs-P v5.2)		2.8997	18.175	33.435	2.504	30.931	1.0486	30.971	1.348					1.0394	1.7556	0.14254	0.9947	0.1227	8.1503	2.5072
264	1/24/2017 5:23:59 PM	Data set (SA5, SnapShot-150 v5.2)		2.9212	5.3158	8.2157	2.6001	5.6156	0.29595	6.5356	0.3365												0.49343	17.876	0.055942	0.99787
265	1/24/2017 5:24:14 PM	Data set (SA5, Quick Prime-3 v5.2)		2.8934	3.6836	5.1216	2.595	2.5266	0.10405	4.038	0.12129																0.32299	0.00014977	3.3955	16.636	0.2041	0.9934
266	1/24/2017 5:24:31 PM	Data set (SA5, TLC)		3.4323	23.045	30.759	3.4055	27.353	0.98876	27.367	1.2463	1.245	39.523	0.9868	30.245
267	1/24/2017 5:24:51 PM	Data set (SA5, PVs-P v5.2)		2.9391	18.174	33.471	2.5335	30.938	1.0571	30.966	1.3564					1.046	1.7717	0.14485	0.9948	0.12439	8.0393	2.6021
268	1/24/2017 5:25:26 PM	Data set (SA5, SnapShot-150 v5.2)		2.7599	5.3006	8.1935	2.5156	5.6779	0.29569	6.6926	0.3363												0.48273	17.866	0.055972	0.99776
269	1/24/2017 5:25:42 PM	Data set (SA5, Quick Prime-3 v5.2)		2.898	3.6956	5.1107	2.5957	2.515	0.10392	4.057	0.12125																0.31998	0.00017644	3.2412	16.757	0.19343	0.99374
272	1/24/2017 5:30:38 PM	Application marker	Experiment closed.
																				0.11995			0.458602		0.0507866		0.247042		3.69934	17.8266
																				0.121206			0.462712		0.0559348		0.270518		3.3058	16.3548
																				0.14059			0.381722		0.0605338		0.257152		2.5878	16.244
																				0.12183			0.399272		0.0552146		0.231032		3.01462	17.128
																				0.103853			0.5492		0.0454412		0.317588		4.25634	20.2502
																				0.13207			0.449142		0.0568462		0.286024		3.13094	16.5194
																				0.130986			0.461528		0.063391		0.311044		2.81926	14.9384
																				0.122076			0.494106		0.0554516		0.319684		3.34366	16.9372

## Sheet: Flexivent Day2
Experiment
----------
Name:	day2
File name:	C:\Users\Emilio\Documents\Rui\2017-01.25 Alpha 1\day2.exp
Operator:	r
Comment:	Template created for mouse experiments for use with EKG (Aux 1) and Aeroneb nebulizer (DIO 1).
Subjects
--------
Subject Name	Weight	Gender	Strain	Group	Comment
SB4	28.3 g	male	Undefined
SO1	30.7 g	male	Undefined
SO2	33 g	male	Undefined
SO3	29.9 g	male	Undefined
SO4	33 g	male	Undefined
SO5	32 g	male	Undefined
SB1	27.5 g	male	Undefined
SB2	29 g	male	Undefined
SB3	27.3 g	male	Undefined
Perturbation:	TLC
Perturbation:	SnapShot-150 v5.2
Perturbation:	Quick Prime-3 v5.2
Perturbation:	PVs-P v5.2
Data
----
Event ID	Timestamp	Event Type	Comments	PEEP	Ptr,mean	Ptr,max	Ptr,min	Ptr,p-p	Vtr,p-p	Pcyl,p-p	Vol,p-p	IC	IC/wt	Vtr,end	Ptr,end	A	B	K	CODsk	Cst	Est	Area	R	E	C	COD	Rn	I	G	H	eta	CODcp		Row Labels	Average of Cst	Average of R	Average of C	Average of Rn	Average of G	Average of H
				cmH2O	cmH2O	cmH2O	cmH2O	cmH2O	mL	cmH2O	mL	mL	mL/kg	mL	cmH2O	mL	mL	/cmH2O		mL/cmH2O	cmH2O/mL	cmH2O.mL	cmH2O.s/mL	cmH2O/mL	mL/cmH2O		cmH2O.s/mL	cmH2O.s.s/mL	cmH2O/mL	cmH2O/mL				Data set (SO1, TLC)
																																		Data set (SO1, PVs-P v5.2)	0.131287
19	1/25/2017 2:22:02 PM	Data set (SO1, TLC)		3.1076	22.984	30.642	3.0609	27.581	1.2086	27.624	1.5051	1.5031	48.961	1.206	30.342																			Data set (SO1, SnapShot-150 v5.2)		0.434564	0.0622086
20	1/25/2017 2:22:21 PM	Data set (SO1, PVs-P v5.2)		3.0606	18.187	33.382	2.6657	30.716	1.1667	30.772	1.4907					1.1568	1.9202	0.14412	0.99455	0.13462	7.4282	3.0197												Data set (SO1, Quick Prime-3 v5.2)				0.254346	3.08484	14.8104
21	1/25/2017 2:22:57 PM	Data set (SO1, SnapShot-150 v5.2)		2.77	4.9913	7.5412	2.5812	4.96	0.29118	6.0067	0.3281												0.42174	16.054	0.062291	0.99872								Data set (SO2, TLC)
22	1/25/2017 2:23:11 PM	Data set (SO1, Quick Prime-3 v5.2)		2.8064	3.5166	4.7774	2.5155	2.2618	0.10353	3.5786	0.11933																0.23131	0.00019763	3.0806	14.757	0.20876	0.99446		Data set (SO2, PVs-P v5.2)	0.115482
23	1/25/2017 2:23:27 PM	Data set (SO1, TLC)		3.3419	23.029	30.706	3.3193	27.386	1.0921	27.426	1.3867	1.3841	45.084	1.0898	30.251																			Data set (SO2, SnapShot-150 v5.2)		0.447564	0.0590458
24	1/25/2017 2:23:47 PM	Data set (SO1, PVs-P v5.2)		3.0229	18.188	33.345	2.604	30.741	1.1666	30.791	1.4899					1.2144	1.5533	0.10612	0.98665	0.096964	10.313	2.475												Data set (SO2, Quick Prime-3 v5.2)				0.286326	3.16086	15.7212
25	1/25/2017 2:24:22 PM	Data set (SO1, SnapShot-150 v5.2)		2.9178	4.985	7.5829	2.5818	5.0011	0.29353	5.9074	0.3287												0.42892	16.071	0.062223	0.99818								Data set (SO3, TLC)
26	1/25/2017 2:24:36 PM	Data set (SO1, Quick Prime-3 v5.2)		2.8891	3.5285	4.834	2.5187	2.3154	0.10392	3.7136	0.11925																0.24909	0.00022445	3.0673	14.999	0.2045	0.99438		Data set (SO3, PVs-P v5.2)	0.093881
27	1/25/2017 2:24:53 PM	Data set (SO1, TLC)		3.4111	23.029	30.689	3.3803	27.309	1.0929	27.339	1.3878	1.3849	45.112	1.0913	30.227																			Data set (SO3, SnapShot-150 v5.2)		0.501738	0.0474002
28	1/25/2017 2:25:12 PM	Data set (SO1, PVs-P v5.2)		2.953	18.187	33.34	2.5557	30.784	1.1654	30.856	1.4884					1.1471	2.034	0.15001	0.99367	0.14412	6.9387	2.4632												Data set (SO3, Quick Prime-3 v5.2)				0.318064	3.47138	20.5992
29	1/25/2017 2:25:47 PM	Data set (SO1, SnapShot-150 v5.2)		2.9153	5.0204	7.6248	2.5309	5.0939	0.2926	6.0808	0.32848												0.44414	16.218	0.061661	0.99842								Data set (SO4, TLC)
30	1/25/2017 2:26:02 PM	Data set (SO1, Quick Prime-3 v5.2)		2.8339	3.5467	4.8135	2.4992	2.3143	0.10319	3.7523	0.11913																0.25708	0.00022804	3.1616	14.855	0.21283	0.99054		Data set (SO4, PVs-P v5.2)	0.107264
31	1/25/2017 2:26:18 PM	Data set (SO1, TLC)		3.4294	23.03	30.712	3.3997	27.312	1.0934	27.313	1.3873	1.386	45.145	1.0925	30.279																			Data set (SO4, SnapShot-150 v5.2)		0.40764	0.0640364
32	1/25/2017 2:26:37 PM	Data set (SO1, PVs-P v5.2)		3.1203	18.188	33.374	2.6039	30.77	1.1665	30.822	1.4902					1.1484	2.0184	0.14919	0.99393	0.14282	7.0018	2.4695												Data set (SO4, Quick Prime-3 v5.2)				0.226404	2.81636	14.434
33	1/25/2017 2:27:13 PM	Data set (SO1, SnapShot-150 v5.2)		2.9209	5.0117	7.6009	2.5421	5.0588	0.29258	6.0366	0.32822												0.44206	16.152	0.061912	0.99823								Data set (SO5, TLC)
34	1/25/2017 2:27:27 PM	Data set (SO1, Quick Prime-3 v5.2)		2.7749	3.5634	4.7015	2.5278	2.1737	0.10443	3.7235	0.11954																0.2694	0.00018031	3.0927	14.689	0.21055	0.99424		Data set (SO5, PVs-P v5.2)	0.0779594
35	1/25/2017 2:27:43 PM	Data set (SO1, TLC)		3.4194	23.03	30.735	3.3821	27.353	1.1007	27.36	1.3937	1.3928	45.368	1.0989	30.291																			Data set (SO5, SnapShot-150 v5.2)		0.426364	0.0473066
36	1/25/2017 2:28:03 PM	Data set (SO1, PVs-P v5.2)		3.0367	18.188	33.451	2.6154	30.836	1.173	30.888	1.4964					1.163	1.912	0.14111	0.99432	0.13324	7.5054	2.4071												Data set (SO5, Quick Prime-3 v5.2)				0.226828	3.7196	19.5682
37	1/25/2017 2:28:39 PM	Data set (SO1, SnapShot-150 v5.2)		2.7842	4.9966	7.5774	2.5472	5.0302	0.2916	5.9192	0.32829												0.43596	15.884	0.062956	0.99841								Data set (SB1, TLC)
38	1/25/2017 2:28:53 PM	Data set (SO1, Quick Prime-3 v5.2)		2.9332	3.5724	4.8781	2.5822	2.2959	0.10324	3.6911	0.11965																0.26485	0.0002006	3.022	14.752	0.20485	0.98892		Data set (SB1, PVs-P v5.2)	0.754802
41	1/25/2017 2:30:13 PM	Data set (SO1, PVs-P v5.2)		3.0447	18.189	33.426	2.6848	30.741	1.2079	30.79	1.5309					1.2014	1.9349	0.14531	0.9953	0.13596	7.3552	4.1613												Data set (SB1, SnapShot-150 v5.2)		0.481242	0.0466236
56	1/25/2017 2:41:09 PM	Data set (SO2, TLC)		2.7895	23.019	30.668	2.7397	27.928	1.08	27.927	1.3857	1.3833	41.92	1.0796	30.229																			Data set (SB1, Quick Prime-3 v5.2)				0.307712	3.66512	20.0856
57	1/25/2017 2:41:29 PM	Data set (SO2, PVs-P v5.2)		2.9949	18.177	33.377	2.6063	30.771	1.0565	30.819	1.3906					1.0482	1.6863	0.13851	0.99332	0.11685	8.5577	2.468												Data set (SB2, TLC)
58	1/25/2017 2:42:04 PM	Data set (SO2, SnapShot-150 v5.2)		2.7855	5.2168	8.1131	2.4744	5.6388	0.31138	6.6152	0.35133												0.4374	16.825	0.059434	0.9986								Data set (SB2, PVs-P v5.2)	0.0759458
-59	1/25/2017 2:42:19 PM	Data set (SO2, Quick Prime-3 v5.2)		2.8677	3.5707	4.8376	2.4829	2.3547	0.1087	3.7974	0.12598																0.28804	0.00012793	3.0156	15.727	0.19175	0.87191		Data set (SB2, SnapShot-150 v5.2)		0.453688	0.0406224
60	1/25/2017 2:42:35 PM	Data set (SO2, TLC)		3.2404	23.058	30.74	3.2107	27.529	0.98522	27.519	1.2884	1.2859	38.968	0.98497	30.206																			Data set (SB2, Quick Prime-3 v5.2)				0.224326	4.22358	25.5646
61	1/25/2017 2:42:54 PM	Data set (SO2, PVs-P v5.2)		3.0561	18.177	33.396	2.5387	30.857	1.0525	30.898	1.385					1.0475	1.6773	0.13485	0.9937	0.11525	8.6767	1.7559												Data set (SB3, TLC)
62	1/25/2017 2:43:30 PM	Data set (SO2, SnapShot-150 v5.2)		2.7292	5.2385	8.1055	2.4973	5.6082	0.31022	6.6077	0.35097												0.44381	17.002	0.058818	0.99796								Data set (SB3, PVs-P v5.2)	0.0921156
63	1/25/2017 2:43:45 PM	Data set (SO2, Quick Prime-3 v5.2)		2.8551	3.5929	4.9266	2.4234	2.5032	0.10894	3.9387	0.12585																0.27245	0.00019612	3.2322	15.731	0.20547	0.99318		Data set (SB3, SnapShot-150 v5.2)		0.442654	0.0483122
64	1/25/2017 2:44:01 PM	Data set (SO2, TLC)		3.3044	23.057	30.777	3.2616	27.515	0.98928	27.512	1.2909	1.289	39.06	0.98827	30.213																			Data set (SB3, Quick Prime-3 v5.2)				0.249738	3.44822	19.5374
65	1/25/2017 2:44:21 PM	Data set (SO2, PVs-P v5.2)		2.8833	18.177	33.404	2.5514	30.852	1.0565	30.911	1.391					1.0496	1.6898	0.13624	0.99393	0.11649	8.5842	1.8997												Data set (SB4, TLC)
66	1/25/2017 2:44:56 PM	Data set (SO2, SnapShot-150 v5.2)		2.6875	5.2565	8.1733	2.4002	5.7731	0.3093	6.7263	0.3511												0.45668	17.14	0.058343	0.9977								Data set (SB4, PVs-P v5.2)	0.112704
67	1/25/2017 2:45:11 PM	Data set (SO2, Quick Prime-3 v5.2)		2.8001	3.6072	4.9386	2.4113	2.5273	0.10838	3.9014	0.12581																0.28928	0.00027791	3.2786	15.83	0.20711	0.9925		Data set (SB4, SnapShot-150 v5.2)		0.516552	0.0523694
68	1/25/2017 2:45:27 PM	Data set (SO2, TLC)		3.2802	23.055	30.705	3.2463	27.459	0.99724	27.485	1.2985	1.2965	39.289	0.99584	30.191																			Data set (SB4, Quick Prime-3 v5.2)				0.331318	3.59872	17.226
69	1/25/2017 2:45:47 PM	Data set (SO2, PVs-P v5.2)		2.8961	18.177	33.403	2.5017	30.901	1.0612	30.929	1.3949					1.0643	1.6143	0.12884	0.99266	0.10921	9.1567	1.9927												Grand Total	0.172576	0.45689	0.0519917	0.269451	3.46541	18.6163
70	1/25/2017 2:46:23 PM	Data set (SO2, SnapShot-150 v5.2)		2.7815	5.2604	8.2082	2.4547	5.7535	0.31033	6.7745	0.35092												0.45515	16.93	0.059068	0.9981
71	1/25/2017 2:46:37 PM	Data set (SO2, Quick Prime-3 v5.2)		2.8398	3.5932	5.0444	2.4755	2.5689	0.10817	4.2044	0.12584																0.31331	6.2339e-05	3.0235	15.958	0.18946	0.97418
72	1/25/2017 2:46:54 PM	Data set (SO2, TLC)		3.0962	23.056	30.759	3.0443	27.714	1.0011	27.722	1.3031	1.3016	39.441	0.99922	30.198
73	1/25/2017 2:47:13 PM	Data set (SO2, PVs-P v5.2)		2.8269	18.178	33.406	2.4853	30.921	1.0661	30.952	1.4018					1.0578	1.7267	0.13834	0.99318	0.11961	8.3605	1.9327
74	1/25/2017 2:47:49 PM	Data set (SO2, SnapShot-150 v5.2)		2.7741	5.2574	8.139	2.458	5.6811	0.3101	6.6606	0.35077												0.44478	16.788	0.059566	0.99773
75	1/25/2017 2:48:04 PM	Data set (SO2, Quick Prime-3 v5.2)		2.8929	3.6067	4.9967	2.4444	2.5523	0.10876	3.9674	0.12589																0.26855	0.00013661	3.2544	15.36	0.21188	0.97202
90	1/25/2017 3:01:43 PM	Data set (SO3, TLC)		2.737	23.039	30.536	2.6986	27.837	0.78231	27.859	1.1242	1.12	37.459	0.77953	30.215
91	1/25/2017 3:02:02 PM	Data set (SO3, PVs-P v5.2)		3.0221	18.154	33.503	2.5325	30.97	0.83186	30.999	1.1689					0.82788	1.3615	0.13429	0.99482	0.093422	10.704	2.2132
92	1/25/2017 3:02:38 PM	Data set (SO3, SnapShot-150 v5.2)		2.7241	5.7502	9.0087	2.7063	6.3023	0.27316	7.0385	0.32084												0.4972	21.942	0.045574	0.99871
93	1/25/2017 3:02:53 PM	Data set (SO3, Quick Prime-3 v5.2)		2.8646	3.852	5.2609	2.6905	2.5704	0.097656	4.0036	0.11646																0.33105	0.00015738	3.3815	21.89	0.15448	0.989
94	1/25/2017 3:03:09 PM	Data set (SO3, TLC)		2.9514	23.065	30.708	2.9109	27.797	0.75204	27.804	1.0906	1.0888	36.416	0.75017	30.216
95	1/25/2017 3:03:29 PM	Data set (SO3, PVs-P v5.2)		3.0406	18.156	33.449	2.5584	30.891	0.84375	30.915	1.1774					0.83845	1.3692	0.13372	0.99467	0.093821	10.659	1.6598
96	1/25/2017 3:04:04 PM	Data set (SO3, SnapShot-150 v5.2)		2.8972	5.6568	8.7896	2.6827	6.1069	0.27546	6.8646	0.32055												0.5089	21.338	0.046864	0.99736
97	1/25/2017 3:04:19 PM	Data set (SO3, Quick Prime-3 v5.2)		2.8039	3.7764	5.1308	2.5481	2.5828	0.098307	3.9459	0.11648																0.33359	0.00022194	3.4099	21.139	0.16131	0.99003
98	1/25/2017 3:04:36 PM	Data set (SO3, TLC)		2.7987	23.065	30.662	2.7412	27.921	0.76899	27.896	1.1086	1.1068	37.015	0.76793	30.233
99	1/25/2017 3:04:55 PM	Data set (SO3, PVs-P v5.2)		3.0465	18.157	33.378	2.5183	30.86	0.85578	30.866	1.1894					0.84939	1.391	0.13323	0.99416	0.095194	10.505	1.4641
100	1/25/2017 3:05:31 PM	Data set (SO3, SnapShot-150 v5.2)		2.8552	5.5988	8.7385	2.52	6.2185	0.27674	6.9339	0.3199												0.50026	20.957	0.047717	0.99728
101	1/25/2017 3:05:46 PM	Data set (SO3, Quick Prime-3 v5.2)		2.8817	3.7352	5.1197	2.4984	2.6213	0.098463	3.9422	0.11628																0.31884	0.00029135	3.4993	20.474	0.17091	0.97625
102	1/25/2017 3:06:02 PM	Data set (SO3, TLC)		2.9742	23.065	30.611	2.9406	27.671	0.77421	27.668	1.1118	1.1103	37.133	0.77224	30.177
103	1/25/2017 3:06:22 PM	Data set (SO3, PVs-P v5.2)		2.9755	18.158	33.363	2.5229	30.84	0.86533	30.858	1.1949					0.8568	1.3698	0.12925	0.99385	0.092777	10.779	1.2589
104	1/25/2017 3:06:57 PM	Data set (SO3, SnapShot-150 v5.2)		2.8829	5.5279	8.5188	2.4601	6.0588	0.2769	6.9197	0.32027												0.5048	20.758	0.048175	0.99819
105	1/25/2017 3:07:12 PM	Data set (SO3, Quick Prime-3 v5.2)		2.8596	3.7012	5.0769	2.4509	2.6259	0.098485	3.9512	0.11643																0.30493	3.885e-05	3.5349	19.833	0.17823	0.97177
106	1/25/2017 3:07:29 PM	Data set (SO3, TLC)		2.9887	23.065	30.624	2.9441	27.68	0.77869	27.669	1.1156	1.114	37.258	0.77597	30.194
107	1/25/2017 3:07:48 PM	Data set (SO3, PVs-P v5.2)		2.9968	18.159	33.312	2.5469	30.765	0.87452	30.775	1.1984					0.85977	1.388	0.12998	0.9939	0.094191	10.617	1.1787
108	1/25/2017 3:08:24 PM	Data set (SO3, SnapShot-150 v5.2)		2.8543	5.4833	8.5739	2.482	6.0919	0.2782	6.8852	0.3205												0.49753	20.546	0.048671	0.99791
109	1/25/2017 3:08:39 PM	Data set (SO3, Quick Prime-3 v5.2)		2.8094	3.6855	5.0196	2.4525	2.5672	0.098313	3.8752	0.11638																0.30191	9.3675e-05	3.5313	19.66	0.17962	0.9907
124	1/25/2017 3:23:06 PM	Data set (SO4, TLC)		2.9193	23.008	30.562	2.9002	27.661	0.94562	27.654	1.3859	1.3835	41.923	0.92412	30.316
125	1/25/2017 3:23:26 PM	Data set (SO4, PVs-P v5.2)		2.9115	18.181	33.382	2.6701	30.712	1.0894	30.768	1.4014					0.99694	1.5869	0.12447	0.98988	0.10601	9.4335	0.6913
126	1/25/2017 3:24:02 PM	Data set (SO4, SnapShot-150 v5.2)		2.7009	5.0842	7.7446	2.4871	5.2575	0.31095	6.3886	0.35162												0.39891	15.749	0.063495	0.99825
127	1/25/2017 3:24:16 PM	Data set (SO4, Quick Prime-3 v5.2)		2.8856	3.5125	4.7548	2.6	2.1547	0.1074	3.8924	0.12564																0.22883	0.00035693	2.7032	14.506	0.18635	0.99294
128	1/25/2017 3:24:33 PM	Data set (SO4, TLC)		3.0997	23.045	30.664	3.0618	27.602	0.90946	27.61	1.3051	1.3033	39.494	0.84568	30.218
129	1/25/2017 3:24:52 PM	Data set (SO4, PVs-P v5.2)		2.8861	18.182	33.346	2.5915	30.754	1.1079	30.785	1.4039					1.0032	1.6052	0.12194	0.99139	0.10639	9.3998	0.019869
130	1/25/2017 3:25:28 PM	Data set (SO4, SnapShot-150 v5.2)		2.7162	5.0122	7.6702	2.3858	5.2845	0.312	6.362	0.35139												0.40805	15.757	0.063462	0.99806
131	1/25/2017 3:25:43 PM	Data set (SO4, Quick Prime-3 v5.2)		2.8591	3.5379	4.7764	2.5753	2.2011	0.10882	3.8903	0.12578																0.23773	0.000373	2.7591	14.592	0.18908	0.98379
132	1/25/2017 3:26:00 PM	Data set (SO4, TLC)		3.1205	23.045	30.712	3.0869	27.625	0.91538	27.622	1.3088	1.3074	39.618	0.84976	30.29
133	1/25/2017 3:26:19 PM	Data set (SO4, PVs-P v5.2)		2.9569	18.183	33.391	2.6079	30.783	1.1139	30.813	1.4093					1.0071	1.6182	0.12224	0.99121	0.10735	9.3155	0.054233
134	1/25/2017 3:26:55 PM	Data set (SO4, SnapShot-150 v5.2)		2.7175	5.0902	7.7763	2.4761	5.3002	0.31059	6.5255	0.35138												0.4178	15.67	0.063818	0.99802
135	1/25/2017 3:27:10 PM	Data set (SO4, Quick Prime-3 v5.2)		2.8647	3.5229	4.7889	2.508	2.2809	0.10727	3.9878	0.12578																0.22144	0.00034252	2.8823	14.392	0.20027	0.92419
136	1/25/2017 3:27:26 PM	Data set (SO4, TLC)		3.1818	23.045	30.71	3.1359	27.574	0.92111	27.56	1.3124	1.3107	39.718	0.85485	30.205
137	1/25/2017 3:27:46 PM	Data set (SO4, PVs-P v5.2)		3.0368	18.183	33.388	2.6133	30.775	1.1164	30.811	1.4123					1.0109	1.6272	0.12194	0.99108	0.10784	9.2729	-0.022726
138	1/25/2017 3:28:21 PM	Data set (SO4, SnapShot-150 v5.2)		2.7432	5.0741	7.7107	2.4608	5.2499	0.31185	6.3319	0.35152												0.4097	15.548	0.064316	0.99777
139	1/25/2017 3:28:36 PM	Data set (SO4, Quick Prime-3 v5.2)		2.8655	3.5087	4.8097	2.478	2.3317	0.10866	4.1221	0.12607																0.217	0.00022693	2.9078	14.318	0.20309	0.92432
140	1/25/2017 3:28:53 PM	Data set (SO4, TLC)		3.149	23.045	30.67	3.1152	27.555	0.922	27.548	1.3121	1.3107	39.719	0.85348	30.262
141	1/25/2017 3:29:12 PM	Data set (SO4, PVs-P v5.2)		2.844	18.183	33.353	2.5322	30.821	1.1171	30.861	1.4146					1.0115	1.6379	0.12245	0.99065	0.10873	9.197	-0.029997
142	1/25/2017 3:29:48 PM	Data set (SO4, SnapShot-150 v5.2)		2.8404	5.0867	7.7303	2.6016	5.1287	0.31226	6.384	0.35122												0.40374	15.363	0.065091	0.99762
143	1/25/2017 3:30:03 PM	Data set (SO4, Quick Prime-3 v5.2)		2.7788	3.4802	4.7853	2.4477	2.3376	0.10766	4.1069	0.12579																0.22702	8.3086e-05	2.8294	14.362	0.197	0.958
158	1/25/2017 3:39:54 PM	Data set (SO5, TLC)		2.7056	23.051	30.501	2.6803	27.821	0.6833	27.812	1.1347	1.1331	35.408	0.64057	30.267
159	1/25/2017 3:40:13 PM	Data set (SO5, PVs-P v5.2)		3.0308	18.157	33.293	2.6074	30.686	0.85039	30.701	1.1682					0.76648	1.2185	0.11317	0.99063	0.078311	12.77	0.11075
160	1/25/2017 3:40:49 PM	Data set (SO5, SnapShot-150 v5.2)		2.8623	5.6056	8.8028	2.3793	6.4235	0.29327	7.3049	0.3417												0.41691	21.079	0.047441	0.99869
161	1/25/2017 3:41:04 PM	Data set (SO5, Quick Prime-3 v5.2)		2.7244	3.6203	4.9998	2.3642	2.6356	0.10215	3.819	0.12222																0.21049	0.00016464	3.6463	19.307	0.18886	0.99132
162	1/25/2017 3:41:20 PM	Data set (SO5, TLC)		2.82	23.077	30.649	2.7891	27.86	0.69103	27.847	1.0887	1.0879	33.996	0.5966	30.258
163	1/25/2017 3:41:40 PM	Data set (SO5, PVs-P v5.2)		2.9807	18.158	33.302	2.5992	30.703	0.86217	30.715	1.1673					0.77135	1.2175	0.10953	0.9924	0.077117	12.967	-0.62364
164	1/25/2017 3:42:16 PM	Data set (SO5, SnapShot-150 v5.2)		2.8315	5.579	8.8698	2.3812	6.4885	0.29247	7.1546	0.34127												0.42079	21.096	0.047402	0.99814
165	1/25/2017 3:42:30 PM	Data set (SO5, Quick Prime-3 v5.2)		2.802	3.6133	4.9969	2.3601	2.6369	0.10169	3.8389	0.12238																0.22956	1.8115e-05	3.6165	19.675	0.18381	0.96656
166	1/25/2017 3:42:47 PM	Data set (SO5, TLC)		2.7091	23.075	30.581	2.6732	27.908	0.69632	27.901	1.0942	1.0929	34.152	0.60098	30.22
167	1/25/2017 3:43:06 PM	Data set (SO5, PVs-P v5.2)		2.8193	18.157	33.307	2.5168	30.79	0.86254	30.808	1.1695					0.77338	1.2276	0.10891	0.99251	0.077559	12.893	-0.63436
168	1/25/2017 3:43:42 PM	Data set (SO5, SnapShot-150 v5.2)		2.8697	5.6172	8.8488	2.4534	6.3954	0.29273	7.3014	0.34123												0.42554	21.244	0.047071	0.99826
169	1/25/2017 3:43:57 PM	Data set (SO5, Quick Prime-3 v5.2)		2.8385	3.6735	5.0538	2.4072	2.6466	0.10126	3.8141	0.12227																0.21433	7.2437e-05	3.9195	19.484	0.20117	0.98737
170	1/25/2017 3:44:14 PM	Data set (SO5, TLC)		2.8841	23.076	30.577	2.8637	27.713	0.69809	27.701	1.0947	1.0932	34.161	0.60251	30.21
171	1/25/2017 3:44:33 PM	Data set (SO5, PVs-P v5.2)		2.8774	18.157	33.331	2.5213	30.81	0.86412	30.806	1.1708					0.77215	1.2411	0.10988	0.99203	0.078727	12.702	-0.66288
172	1/25/2017 3:45:09 PM	Data set (SO5, SnapShot-150 v5.2)		2.8761	5.627	8.8304	2.4517	6.3787	0.29272	7.3084	0.3413												0.43529	21.148	0.047286	0.99812
173	1/25/2017 3:45:24 PM	Data set (SO5, Quick Prime-3 v5.2)		2.8511	3.6546	5.0704	2.3565	2.7138	0.10267	3.8982	0.12217																0.25355	0.00021439	3.6236	19.927	0.18184	0.98221
174	1/25/2017 3:45:40 PM	Data set (SO5, TLC)		2.7948	23.075	30.626	2.7663	27.86	0.69725	27.858	1.0964	1.0957	34.241	0.60369	30.32
175	1/25/2017 3:46:00 PM	Data set (SO5, PVs-P v5.2)		2.89	18.157	33.366	2.5599	30.807	0.86576	30.816	1.1727					0.77686	1.2331	0.10946	0.99258	0.078083	12.807	-0.59299
176	1/25/2017 3:46:35 PM	Data set (SO5, SnapShot-150 v5.2)		2.7933	5.6212	8.9287	2.4203	6.5084	0.29251	7.1599	0.34132												0.43329	21.127	0.047333	0.99807
177	1/25/2017 3:46:50 PM	Data set (SO5, Quick Prime-3 v5.2)		2.8525	3.6497	5.0317	2.3974	2.6344	0.10351	3.8725	0.1221																0.22621	3.546e-05	3.7921	19.448	0.19499	0.98866
192	1/25/2017 3:59:09 PM	Data set (SB1, TLC)		2.6019	23.076	30.511	2.5617	27.95	0.40179	27.937	1.1417	1.1398	41.448	0.14405	30.265
-193	1/25/2017 3:59:29 PM	Data set (SB1, PVs-P v5.2)		2.9804	18.168	33.277	2.5634	30.714	1.1612	30.698	1.1549					0.64369	1.6707	0.087734	0.87273	0.094526	10.579	-8.1199
194	1/25/2017 4:00:05 PM	Data set (SB1, SnapShot-150 v5.2)		2.8804	5.2646	8.2322	2.446	5.7862	0.26501	6.5223	0.29684												0.47439	21.429	0.046666	0.99617
195	1/25/2017 4:00:20 PM	Data set (SB1, Quick Prime-3 v5.2)		2.8306	3.5537	4.9302	2.4408	2.4895	0.10801	3.7099	0.11015																0.27973	0.00030172	3.7638	19.448	0.19353	0.98365
196	1/25/2017 4:00:36 PM	Data set (SB1, TLC)		2.8759	23.106	30.606	2.8389	27.767	0.50519	27.725	1.0803	1.0783	39.211	0.085405	30.199
-197	1/25/2017 4:00:56 PM	Data set (SB1, PVs-P v5.2)		2.9642	18.169	33.329	2.6205	30.709	1.1905	30.7	1.1509					0.64429	1.7251	0.089527	0.85245	0.098712	10.13	-8.761
198	1/25/2017 4:01:32 PM	Data set (SB1, SnapShot-150 v5.2)		2.8556	5.2825	8.2396	2.5112	5.7284	0.2662	6.4973	0.29675												0.4824	21.498	0.046515	0.99576
199	1/25/2017 4:01:46 PM	Data set (SB1, Quick Prime-3 v5.2)		2.8346	3.5442	4.8885	2.4013	2.4872	0.10849	3.6881	0.10958																0.33217	0.00013235	3.5031	20.392	0.17179	0.92199
200	1/25/2017 4:02:03 PM	Data set (SB1, TLC)		2.8967	23.106	30.647	2.8427	27.804	0.5059	27.752	1.0843	1.0828	39.375	0.090037	30.209
-201	1/25/2017 4:02:22 PM	Data set (SB1, PVs-P v5.2)		2.8399	18.168	33.33	2.5631	30.767	1.1943	30.755	1.1568					0.65153	1.7411	0.08947	0.85373	0.099593	10.041	-8.7972
202	1/25/2017 4:02:58 PM	Data set (SB1, SnapShot-150 v5.2)		2.87	5.292	8.2797	2.5023	5.7774	0.26564	6.5065	0.29686												0.48063	21.454	0.046611	0.99589
203	1/25/2017 4:03:13 PM	Data set (SB1, Quick Prime-3 v5.2)		2.8441	3.5944	4.8608	2.4315	2.4294	0.10859	3.5253	0.10921																0.31126	1.5645e-06	3.6081	20.32	0.17757	0.96612
204	1/25/2017 4:03:30 PM	Data set (SB1, TLC)		2.7106	23.104	30.624	2.6724	27.952	0.50681	27.909	1.0938	1.0917	39.699	0.0976	30.199
-205	1/25/2017 4:03:49 PM	Data set (SB1, PVs-P v5.2)		2.8814	18.168	33.328	2.5719	30.756	1.1956	30.756	1.1615					0.37003	281.11	0.85895	0.53443	3.2935	0.30363	-8.6631
206	1/25/2017 4:04:25 PM	Data set (SB1, SnapShot-150 v5.2)		2.8559	5.2894	8.2615	2.4567	5.8048	0.26549	6.4938	0.29684												0.48249	21.419	0.046687	0.99549
207	1/25/2017 4:04:40 PM	Data set (SB1, Quick Prime-3 v5.2)		2.8029	3.5633	4.9341	2.4695	2.4646	0.1086	3.6589	0.10943																0.305	0.00028012	3.7773	20.069	0.18822	0.99107
208	1/25/2017 4:04:56 PM	Data set (SB1, TLC)		2.6825	23.103	30.691	2.6453	28.046	0.50839	28.002	1.0978	1.0965	39.873	0.10136	30.263
-209	1/25/2017 4:05:16 PM	Data set (SB1, PVs-P v5.2)		2.9894	18.169	33.356	2.5736	30.782	1.1968	30.775	1.1606					0.48039	2.5961	0.16479	0.85055	0.18768	5.3283	-8.6395
210	1/25/2017 4:05:51 PM	Data set (SB1, SnapShot-150 v5.2)		2.8847	5.308	8.2731	2.4046	5.8686	0.26477	6.4887	0.29662												0.4863	21.441	0.046639	0.9958
211	1/25/2017 4:06:06 PM	Data set (SB1, Quick Prime-3 v5.2)		2.7862	3.5761	4.9463	2.4472	2.4991	0.10672	3.6555	0.10961																0.3104	0.00023726	3.6733	20.199	0.18185	0.9896
226	1/25/2017 4:19:59 PM	Data set (SB2, TLC)		2.3234	23.038	30.386	2.277	28.109	0.73559	28.121	1.1282	1.1258	38.822	0.73409	30.234
227	1/25/2017 4:20:18 PM	Data set (SB2, PVs-P v5.2)		2.9763	18.153	33.197	2.6892	30.508	0.80294	30.541	1.1297					0.75762	1.2192	0.12087	0.99375	0.080521	12.419	1.2885
228	1/25/2017 4:20:54 PM	Data set (SB2, SnapShot-150 v5.2)		2.875	5.8578	9.1853	2.6387	6.5467	0.26281	7.168	0.31189												0.46572	24.417	0.040955	0.99881
229	1/25/2017 4:21:09 PM	Data set (SB2, Quick Prime-3 v5.2)		2.8648	3.9577	5.3477	2.6674	2.6803	0.090787	3.6226	0.11342																0.22921	-5.7692e-05	4.2856	24.949	0.17177	0.99101
230	1/25/2017 4:21:26 PM	Data set (SB2, TLC)		2.531	23.07	30.47	2.4976	27.973	0.67856	27.972	1.0566	1.0547	36.37	0.66515	30.197
231	1/25/2017 4:21:45 PM	Data set (SB2, PVs-P v5.2)		2.9614	18.153	33.237	2.6775	30.559	0.79714	30.572	1.1096					0.74001	1.1933	0.11758	0.99355	0.077939	12.831	0.52362
232	1/25/2017 4:22:21 PM	Data set (SB2, SnapShot-150 v5.2)		2.8679	5.8557	9.1518	2.6558	6.496	0.26259	7.1252	0.31182												0.45734	24.203	0.041317	0.99877
233	1/25/2017 4:22:36 PM	Data set (SB2, Quick Prime-3 v5.2)		2.8658	3.9812	5.3547	2.7087	2.6459	0.091455	3.6131	0.11354																0.21638	-0.00014976	4.1852	24.879	0.16822	0.99109
234	1/25/2017 4:22:53 PM	Data set (SB2, TLC)		2.6142	23.074	30.497	2.5892	27.908	0.66879	27.902	1.0405	1.0394	35.841	0.65069	30.215
235	1/25/2017 4:23:12 PM	Data set (SB2, PVs-P v5.2)		2.9725	18.151	33.215	2.6709	30.544	0.78571	30.559	1.0979					0.72869	1.1734	0.11617	0.99341	0.076256	13.114	0.30218
236	1/25/2017 4:23:48 PM	Data set (SB2, SnapShot-150 v5.2)		2.893	5.8865	9.1963	2.6363	6.5601	0.26212	7.1164	0.31157												0.4465	24.443	0.040912	0.9986
237	1/25/2017 4:24:03 PM	Data set (SB2, Quick Prime-3 v5.2)		2.8604	3.9752	5.3378	2.6966	2.6412	0.090889	3.5871	0.11337																0.21085	-0.00011055	4.2448	25.204	0.16842	0.9871
238	1/25/2017 4:24:20 PM	Data set (SB2, TLC)		2.6324	23.076	30.487	2.6038	27.883	0.66018	27.883	1.0277	1.0267	35.403	0.6379	30.211
239	1/25/2017 4:24:39 PM	Data set (SB2, PVs-P v5.2)		2.9908	18.15	33.242	2.6247	30.617	0.77413	30.632	1.0842					0.71853	1.1417	0.11304	0.99354	0.07334	13.635	0.12851
240	1/25/2017 4:25:15 PM	Data set (SB2, SnapShot-150 v5.2)		2.9052	5.9309	9.2404	2.6241	6.6163	0.26067	7.1201	0.3116												0.44622	24.77	0.040371	0.99844
241	1/25/2017 4:25:30 PM	Data set (SB2, Quick Prime-3 v5.2)		2.9071	4.0251	5.4314	2.6873	2.7441	0.090939	3.6712	0.11339																0.2313	-0.00017771	4.1913	25.814	0.16237	0.97009
242	1/25/2017 4:25:46 PM	Data set (SB2, TLC)		2.6672	23.079	30.489	2.6339	27.855	0.64866	27.857	1.0121	1.0107	34.853	0.62271	30.153
243	1/25/2017 4:26:06 PM	Data set (SB2, PVs-P v5.2)		3.0323	18.148	33.268	2.6301	30.638	0.75938	30.64	1.0671					0.702	1.1212	0.11179	0.99361	0.071673	13.952	6.5918e-05
244	1/25/2017 4:26:42 PM	Data set (SB2, SnapShot-150 v5.2)		2.9228	6.016	9.3777	2.6555	6.7223	0.26062	7.2711	0.31145												0.45266	25.28	0.039557	0.99845
245	1/25/2017 4:26:57 PM	Data set (SB2, Quick Prime-3 v5.2)		2.8158	4.0715	5.5191	2.7059	2.8131	0.089967	3.6626	0.11332																0.23389	-0.00032721	4.211	26.977	0.15609	0.96437
260	1/25/2017 4:35:55 PM	Data set (SB3, TLC)		2.3923	23.034	30.431	2.3576	28.073	0.83817	28.081	1.1619	1.159	42.453	0.83666	30.209
261	1/25/2017 4:36:15 PM	Data set (SB3, PVs-P v5.2)		2.8814	18.156	33.301	2.5508	30.751	0.8528	30.748	1.1769					0.84876	1.2694	0.1349	0.9938	0.087229	11.464	2.313
262	1/25/2017 4:36:51 PM	Data set (SB3, SnapShot-150 v5.2)		2.7547	5.203	8.0486	2.4087	5.6399	0.25352	6.3669	0.29471												0.45095	21.085	0.047428	0.99838
263	1/25/2017 4:37:06 PM	Data set (SB3, Quick Prime-3 v5.2)		2.6835	3.5294	4.7852	2.4405	2.3447	0.090011	3.4236	0.10855																0.25328	0.00011689	3.4174	19.931	0.17146	0.9893
264	1/25/2017 4:37:23 PM	Data set (SB3, TLC)		2.6874	23.066	30.534	2.6424	27.892	0.784	27.91	1.1052	1.1025	40.384	0.78264	30.178
265	1/25/2017 4:37:43 PM	Data set (SB3, PVs-P v5.2)		2.8405	18.158	33.314	2.623	30.691	0.85063	30.72	1.1749					0.8467	1.3075	0.1359	0.99388	0.090068	11.103	1.574
266	1/25/2017 4:38:19 PM	Data set (SB3, SnapShot-150 v5.2)		2.7049	5.1586	7.9857	2.4626	5.5231	0.25465	6.2071	0.29505												0.44271	20.785	0.048112	0.9983
267	1/25/2017 4:38:34 PM	Data set (SB3, Quick Prime-3 v5.2)		2.6994	3.535	4.7812	2.5013	2.2799	0.090514	3.4025	0.10915																0.22288	0.00021056	3.5814	19.333	0.18525	0.96892
268	1/25/2017 4:38:51 PM	Data set (SB3, TLC)		2.7459	23.065	30.575	2.7149	27.86	0.79143	27.869	1.1106	1.1091	40.626	0.78974	30.196
269	1/25/2017 4:39:11 PM	Data set (SB3, PVs-P v5.2)		2.8462	18.158	33.283	2.5776	30.706	0.85645	30.715	1.1796					0.85156	1.3308	0.13711	0.99371	0.091927	10.878	1.5841
270	1/25/2017 4:39:47 PM	Data set (SB3, SnapShot-150 v5.2)		2.7107	5.172	7.989	2.419	5.57	0.25431	6.1709	0.29487												0.43589	20.692	0.048328	0.99861
271	1/25/2017 4:40:02 PM	Data set (SB3, Quick Prime-3 v5.2)		2.8357	3.5489	4.7396	2.4682	2.2714	0.091452	3.2633	0.1088																0.26131	-5.7236e-05	3.4063	19.696	0.17295	0.96604
272	1/25/2017 4:40:19 PM	Data set (SB3, TLC)		2.7805	23.065	30.563	2.7533	27.809	0.79769	27.819	1.1158	1.115	40.843	0.79596	30.217
273	1/25/2017 4:40:39 PM	Data set (SB3, PVs-P v5.2)		2.9306	18.158	33.285	2.5378	30.747	0.86085	30.752	1.185					0.85662	1.3454	0.13644	0.9939	0.092793	10.777	1.5559
274	1/25/2017 4:41:15 PM	Data set (SB3, SnapShot-150 v5.2)		2.8349	5.1573	7.9421	2.5349	5.4072	0.25602	6.1084	0.29451												0.4393	20.452	0.048895	0.99882
275	1/25/2017 4:41:30 PM	Data set (SB3, Quick Prime-3 v5.2)		2.6826	3.5222	4.7498	2.475	2.2748	0.090981	3.4785	0.10884																0.24742	0.00033818	3.4515	19.297	0.17886	0.98442
276	1/25/2017 4:41:47 PM	Data set (SB3, TLC)		2.8208	23.065	30.602	2.8074	27.795	0.8013	27.799	1.1196	1.1184	40.967	0.79965	30.235
277	1/25/2017 4:42:07 PM	Data set (SB3, PVs-P v5.2)		2.8295	18.158	33.309	2.5349	30.774	0.86313	30.785	1.1874					0.85297	1.4084	0.1432	0.99339	0.098561	10.146	1.5727
278	1/25/2017 4:42:43 PM	Data set (SB3, SnapShot-150 v5.2)		2.8525	5.1762	7.9594	2.5384	5.421	0.25515	6.1594	0.29444												0.44442	20.492	0.048798	0.99852
279	1/25/2017 4:42:58 PM	Data set (SB3, Quick Prime-3 v5.2)		2.8153	3.512	4.7127	2.462	2.2507	0.092101	3.5019	0.10887																0.2638	0.00027358	3.3845	19.43	0.17419	0.97565
294	1/25/2017 4:58:40 PM	Data set (SB4, TLC)		2.8256	23.009	30.632	2.79	27.842	1.0497	27.855	1.3308	1.3275	46.906	1.0481	30.254
295	1/25/2017 4:59:00 PM	Data set (SB4, PVs-P v5.2)		2.991	18.17	33.441	2.4875	30.954	1.0346	31.003	1.3534					1.0341	1.616	0.13162	0.99529	0.11014	9.0791	2.7147
296	1/25/2017 4:59:36 PM	Data set (SB4, SnapShot-150 v5.2)		2.6412	5.0965	7.9473	2.3249	5.6223	0.2646	6.3745	0.30492												0.51396	19.664	0.050854	0.99795
297	1/25/2017 4:59:51 PM	Data set (SB4, Quick Prime-3 v5.2)		2.6569	3.4719	4.7575	2.4208	2.3367	0.09473	3.8187	0.11181																0.31225	0.0004658	3.675	17.523	0.20972	0.99664
298	1/25/2017 5:00:08 PM	Data set (SB4, TLC)		2.8471	23.035	30.625	2.8224	27.802	0.99902	27.802	1.2796	1.2764	45.104	0.99772	30.21
299	1/25/2017 5:00:28 PM	Data set (SB4, PVs-P v5.2)		2.7954	18.17	33.368	2.4768	30.891	1.0395	30.915	1.3602					1.0374	1.6472	0.1337	0.99556	0.11286	8.8602	2.4877
300	1/25/2017 5:01:04 PM	Data set (SB4, SnapShot-150 v5.2)		2.6832	5.088	7.8984	2.3565	5.5419	0.26562	6.2918	0.30496												0.52639	19.366	0.051636	0.99748
301	1/25/2017 5:01:20 PM	Data set (SB4, Quick Prime-3 v5.2)		2.8611	3.5026	4.9236	2.3483	2.5753	0.095696	3.8183	0.11198																0.33614	0.0005307	3.7073	17.442	0.21255	0.98839
302	1/25/2017 5:01:37 PM	Data set (SB4, TLC)		2.9419	23.036	30.634	2.9175	27.717	1.0003	27.739	1.2793	1.2771	45.126	0.99862	30.22
303	1/25/2017 5:01:56 PM	Data set (SB4, PVs-P v5.2)		2.7993	18.171	33.416	2.4359	30.98	1.044	31.019	1.3637					1.0427	1.6449	0.13373	0.99579	0.11271	8.8721	2.4354
304	1/25/2017 5:02:33 PM	Data set (SB4, SnapShot-150 v5.2)		2.866	5.0895	7.845	2.5167	5.3282	0.26693	6.1804	0.30487												0.52536	19.001	0.05263	0.99759
305	1/25/2017 5:02:48 PM	Data set (SB4, Quick Prime-3 v5.2)		2.8012	3.5038	4.8925	2.3958	2.4968	0.095805	3.8106	0.1123																0.36044	0.00018746	3.5136	17.451	0.20134	0.96554
306	1/25/2017 5:03:05 PM	Data set (SB4, TLC)		2.7966	23.036	30.66	2.7307	27.929	1.0025	27.958	1.2826	1.2807	45.256	1.0007	30.232
307	1/25/2017 5:03:25 PM	Data set (SB4, PVs-P v5.2)		2.97	18.171	33.368	2.5019	30.866	1.0443	30.894	1.3639					1.0407	1.654	0.13552	0.99503	0.11384	8.7846	2.3679
308	1/25/2017 5:04:01 PM	Data set (SB4, SnapShot-150 v5.2)		2.727	5.0586	7.7953	2.4066	5.3887	0.26452	6.406	0.30473												0.51443	18.875	0.052981	0.99838
309	1/25/2017 5:04:16 PM	Data set (SB4, Quick Prime-3 v5.2)		2.8481	3.5042	4.908	2.436	2.472	0.095327	3.8447	0.11195																0.32873	0.00010116	3.5899	16.885	0.21261	0.99147
310	1/25/2017 5:04:33 PM	Data set (SB4, TLC)		2.9773	23.038	30.703	2.9568	27.747	1.0031	27.759	1.282	1.2805	45.246	1.0025	30.204
311	1/25/2017 5:04:53 PM	Data set (SB4, PVs-P v5.2)		2.8055	18.171	33.525	2.5095	31.016	1.0457	31.043	1.3663					1.0419	1.6521	0.1365	0.99506	0.11397	8.7745	2.3974
312	1/25/2017 5:05:29 PM	Data set (SB4, SnapShot-150 v5.2)		2.8451	5.0676	7.7912	2.5599	5.2313	0.26814	6.2455	0.30491												0.50262	18.606	0.053746	0.99837
313	1/25/2017 5:05:44 PM	Data set (SB4, Quick Prime-3 v5.2)		2.8579	3.517	4.8893	2.4393	2.45	0.095577	3.9554	0.11156																0.31903	0.00021451	3.5078	16.829	0.20844	0.99503
316	1/25/2017 5:14:07 PM	Application marker	Experiment closed.

## Sheet: Flexivent Day3
Experiment
----------
Name:	day3
File name:	C:\Users\Emilio\Documents\Rui\2017-01.25 Alpha 1\day3.exp
Operator:	r
Comment:	Template created for mouse experiments for use with EKG (Aux 1) and Aeroneb nebulizer (DIO 1).
Subjects
--------
Subject Name	Weight	Gender	Strain	Group	Comment
SC5	29.4 g	male	Undefined
SP1	30 g	male	Undefined
SP2	28.5 g	male	Undefined
SP3	30.4 g	male	Undefined
SP4	27.4 g	male	Undefined
SP5	27.6 g	male	Undefined
SC1	28.1 g	male	Undefined
SC2	30.5 g	male	Undefined
SC3	30.1 g	male	Undefined
SC4	25.3 g	male	Undefined
Perturbation:	TLC
Perturbation:	SnapShot-150 v5.2
Perturbation:	Quick Prime-3 v5.2
Perturbation:	PVs-P v5.2
Data
----
Event ID	Timestamp	Event Type	Comments	PEEP	Ptr,mean	Ptr,max	Ptr,min	Ptr,p-p	Vtr,p-p	Pcyl,p-p	Vol,p-p	IC	IC/wt	Vtr,end	Ptr,end	A	B	K	CODsk	Cst	Est	Area	R	E	C	COD	Rn	I	G	H	eta	CODcp		Row Labels	Average of Cst	Average of R	Average of C	Average of Rn	Average of G	Average of H
				cmH2O	cmH2O	cmH2O	cmH2O	cmH2O	mL	cmH2O	mL	mL	mL/kg	mL	cmH2O	mL	mL	/cmH2O		mL/cmH2O	cmH2O/mL	cmH2O.mL	cmH2O.s/mL	cmH2O/mL	mL/cmH2O		cmH2O.s/mL	cmH2O.s.s/mL	cmH2O/mL	cmH2O/mL				Data set (SC1, PVs-P v5.2)	0.0980072
																																		Data set (SC1, Quick Prime-3 v5.2)				0.291864	3.54404	17.4254
20	1/27/2017 2:06:44 PM	Data set (SP1, TLC)		2.6692	23.015	30.619	2.6138	28.005	1.0133	28.019	1.2842	1.283	42.768	1.0108	30.304																			Data set (SC1, SnapShot-150 v5.2)		0.501426	0.0528164
21	1/27/2017 2:07:03 PM	Data set (SP1, PVs-P v5.2)		3.0124	18.166	33.353	2.6361	30.717	0.96238	30.75	1.2635					0.95544	1.5533	0.14598	0.99585	0.10928	9.1504	3.1759												Data set (SC1, TLC)
22	1/27/2017 2:07:39 PM	Data set (SP1, SnapShot-150 v5.2)		2.9315	5.313	8.2662	2.4312	5.8349	0.28112	6.6561	0.32107												0.48429	19.485	0.051322	0.99837								Data set (SC2, PVs-P v5.2)	0.0984162
23	1/27/2017 2:07:54 PM	Data set (SP1, Quick Prime-3 v5.2)		2.8543	3.5906	4.9483	2.4017	2.5466	0.10032	3.6819	0.11717																0.2783	-0.00023474	3.3428	18.08	0.18489	0.95417		Data set (SC2, Quick Prime-3 v5.2)				0.227664	2.93498	15.2122
24	1/27/2017 2:08:10 PM	Data set (SP1, TLC)		3.0727	23.065	30.633	3.0246	27.608	0.90203	27.623	1.1704	1.1682	38.938	0.90018	30.176																			Data set (SC2, SnapShot-150 v5.2)		0.402848	0.0611512
25	1/27/2017 2:08:29 PM	Data set (SP1, PVs-P v5.2)		3.0573	18.168	33.376	2.5159	30.86	0.9604	30.874	1.2622					0.95367	1.6005	0.14665	0.99547	0.11274	8.8699	2.3489												Data set (SC2, TLC)
26	1/27/2017 2:09:04 PM	Data set (SP1, SnapShot-150 v5.2)		2.7141	5.1955	8.0937	2.4116	5.6822	0.28064	6.5501	0.32148												0.46605	19.131	0.05227	0.99805								Data set (SC3, PVs-P v5.2)	0.110639
27	1/27/2017 2:09:19 PM	Data set (SP1, Quick Prime-3 v5.2)		2.7098	3.5553	4.9192	2.4214	2.4979	0.099593	3.783	0.1173																0.20363	0.0001125	3.9774	16.963	0.23448	0.95255		Data set (SC3, Quick Prime-3 v5.2)				0.263784	2.84718	14.6216
28	1/27/2017 2:09:35 PM	Data set (SP1, TLC)		2.9628	23.065	30.68	2.9245	27.756	0.91667	27.745	1.1857	1.185	39.5	0.91581	30.254																			Data set (SC3, SnapShot-150 v5.2)		0.429352	0.0634708
29	1/27/2017 2:09:54 PM	Data set (SP1, PVs-P v5.2)		3.029	18.168	33.344	2.5369	30.807	0.96505	30.838	1.2656					0.95921	1.5988	0.14322	0.99614	0.11189	8.9371	2.1575												Data set (SC3, TLC)
30	1/27/2017 2:10:30 PM	Data set (SP1, SnapShot-150 v5.2)		2.6697	5.198	8.0753	2.3859	5.6894	0.27856	6.5247	0.32062												0.47114	19.199	0.052085	0.99806								Data set (SC4, PVs-P v5.2)	0.0848714
31	1/27/2017 2:10:44 PM	Data set (SP1, Quick Prime-3 v5.2)		2.7316	3.5403	4.9196	2.4764	2.4432	0.10065	3.7605	0.11713																0.2335	0.00022861	3.8667	17.235	0.22435	0.9872		Data set (SC4, Quick Prime-3 v5.2)				0.36253	4.10158	22.4246
32	1/27/2017 2:11:00 PM	Data set (SP1, TLC)		2.9066	23.065	30.668	2.8459	27.822	0.91931	27.8	1.1882	1.1876	39.586	0.91741	30.303																			Data set (SC4, SnapShot-150 v5.2)		0.584108	0.0421678
33	1/27/2017 2:11:20 PM	Data set (SP1, PVs-P v5.2)		2.9808	18.168	33.38	2.5223	30.857	0.96906	30.847	1.2703					0.9623	1.5988	0.14385	0.99521	0.11203	8.926	2.1268												Data set (SC4, TLC)
34	1/27/2017 2:11:55 PM	Data set (SP1, SnapShot-150 v5.2)		2.887	5.2107	8.1135	2.3364	5.7772	0.28168	6.5136	0.32193												0.47884	19.247	0.051955	0.99793								Data set (SC5, PVs-P v5.2)	0.102968
35	1/27/2017 2:12:09 PM	Data set (SP1, Quick Prime-3 v5.2)		2.8158	3.5835	4.864	2.397	2.467	0.099905	3.6365	0.11752																0.28886	-9.7214e-05	3.6998	17.578	0.21047	0.90722		Data set (SC5, Quick Prime-3 v5.2)				0.423056	3.87292	16.944
36	1/27/2017 2:12:26 PM	Data set (SP1, TLC)		2.7998	23.064	30.695	2.7507	27.945	0.92482	27.913	1.1945	1.193	39.766	0.92418	30.178																			Data set (SC5, SnapShot-150 v5.2)		0.635648	0.0511558
37	1/27/2017 2:12:45 PM	Data set (SP1, PVs-P v5.2)		3.0121	18.168	33.373	2.5359	30.837	0.97074	30.864	1.2715					0.96452	1.6022	0.14375	0.99551	0.11225	8.9088	2.1439												Data set (SC5, TLC)
38	1/27/2017 2:13:21 PM	Data set (SP1, SnapShot-150 v5.2)		2.8417	5.2327	8.1748	2.3811	5.7938	0.28006	6.6385	0.32065												0.48145	19.144	0.052234	0.99812								Data set (SP1, PVs-P v5.2)	0.111638
39	1/27/2017 2:13:35 PM	Data set (SP1, Quick Prime-3 v5.2)		2.8814	3.5585	4.9218	2.4739	2.4478	0.099693	3.6643	0.11704																0.27305	0.00026254	3.6462	17.51	0.20824	0.97593		Data set (SP1, Quick Prime-3 v5.2)				0.255468	3.70658	17.4732
54	1/27/2017 2:22:32 PM	Data set (SP2, TLC)		2.5291	23.05	30.512	2.4606	28.052	0.85692	28.056	1.1313	1.13	39.651	0.85547	30.185																			Data set (SP1, SnapShot-150 v5.2)		0.476354	0.0519732
55	1/27/2017 2:22:51 PM	Data set (SP2, PVs-P v5.2)		2.8967	18.156	33.32	2.5553	30.765	0.85171	30.79	1.1545					0.8532	1.271	0.13024	0.99533	0.086316	11.585	2.2193												Data set (SP1, TLC)
56	1/27/2017 2:23:27 PM	Data set (SP2, SnapShot-150 v5.2)		2.8644	5.2926	8.2295	2.3583	5.8712	0.26372	6.8035	0.30591												0.40256	21.688	0.046109	0.99861								Data set (SP2, PVs-P v5.2)	0.0864938
57	1/27/2017 2:23:42 PM	Data set (SP2, Quick Prime-3 v5.2)		2.6986	3.5366	4.8836	2.3007	2.5829	0.094369	3.7029	0.11239																0.20595	-7.9228e-05	4.0346	19.939	0.20235	0.98727		Data set (SP2, Quick Prime-3 v5.2)				0.22433	4.16146	20.166
58	1/27/2017 2:23:58 PM	Data set (SP2, TLC)		2.6965	23.074	30.58	2.6663	27.913	0.81348	27.919	1.0863	1.085	38.071	0.81195	30.198																			Data set (SP2, SnapShot-150 v5.2)		0.416836	0.0456296
59	1/27/2017 2:24:17 PM	Data set (SP2, PVs-P v5.2)		2.9798	18.156	33.305	2.6012	30.704	0.84823	30.727	1.1496					0.85186	1.285	0.12757	0.99606	0.086621	11.545	1.5084												Data set (SP2, TLC)
60	1/27/2017 2:24:53 PM	Data set (SP2, SnapShot-150 v5.2)		2.8607	5.338	8.3614	2.3984	5.9629	0.26367	6.8567	0.30585												0.40412	21.869	0.045727	0.99877								Data set (SP3, PVs-P v5.2)	0.0983816
61	1/27/2017 2:25:07 PM	Data set (SP2, Quick Prime-3 v5.2)		2.8556	3.5638	4.8863	2.3723	2.514	0.094597	3.7083	0.11235																0.22744	0.00010726	4.09	20.308	0.2014	0.96374		Data set (SP3, Quick Prime-3 v5.2)				0.234522	3.12268	15.5546
62	1/27/2017 2:25:23 PM	Data set (SP2, TLC)		2.6346	23.073	30.569	2.5963	27.973	0.81781	27.988	1.0917	1.0899	38.241	0.81643	30.168																			Data set (SP3, SnapShot-150 v5.2)		0.418428	0.0582754
63	1/27/2017 2:25:43 PM	Data set (SP2, PVs-P v5.2)		2.9915	18.155	33.347	2.5183	30.829	0.85137	30.838	1.1538					0.85535	1.2697	0.12668	0.99593	0.085372	11.713	1.7309												Data set (SP3, TLC)
64	1/27/2017 2:26:18 PM	Data set (SP2, SnapShot-150 v5.2)		2.8639	5.3564	8.3752	2.3729	6.0023	0.26278	6.809	0.30618												0.42059	22.088	0.045273	0.99817								Data set (SP4, PVs-P v5.2)	0.0916318
65	1/27/2017 2:26:33 PM	Data set (SP2, Quick Prime-3 v5.2)		2.8469	3.5745	4.9168	2.3401	2.5767	0.09545	3.743	0.11273																0.23848	-4.7054e-05	4.1704	20.37	0.20474	0.9542		Data set (SP4, Quick Prime-3 v5.2)				0.292054	3.12546	16.1608
66	1/27/2017 2:26:49 PM	Data set (SP2, TLC)		2.5368	23.071	30.579	2.5021	28.077	0.81977	28.081	1.0935	1.0924	38.331	0.81786	30.219																			Data set (SP4, SnapShot-150 v5.2)		0.470012	0.0559792
67	1/27/2017 2:27:09 PM	Data set (SP2, PVs-P v5.2)		2.8336	18.155	33.32	2.5185	30.801	0.85429	30.803	1.1576					0.85553	1.2929	0.12978	0.99532	0.087695	11.403	1.8323												Data set (SP4, TLC)
68	1/27/2017 2:27:45 PM	Data set (SP2, SnapShot-150 v5.2)		2.7174	5.3542	8.3891	2.4332	5.9559	0.26205	6.8844	0.30607												0.42888	22.073	0.045305	0.99854								Data set (SP5, PVs-P v5.2)	0.0883024
69	1/27/2017 2:27:59 PM	Data set (SP2, Quick Prime-3 v5.2)		2.7111	3.5941	4.962	2.4911	2.4709	0.093626	3.8452	0.11237																0.23146	8.4002e-05	4.2005	20.263	0.2073	0.99361		Data set (SP5, Quick Prime-3 v5.2)				0.325698	3.63152	18.209
70	1/27/2017 2:28:16 PM	Data set (SP2, TLC)		2.5567	23.071	30.608	2.5242	28.083	0.82174	28.089	1.0957	1.0945	38.402	0.82013	30.209																			Data set (SP5, SnapShot-150 v5.2)		0.530822	0.049984
71	1/27/2017 2:28:35 PM	Data set (SP2, PVs-P v5.2)		2.8057	18.156	33.326	2.5164	30.81	0.85719	30.822	1.161					0.85853	1.2775	0.129	0.99551	0.086465	11.565	1.8452												Data set (SP5, TLC)
72	1/27/2017 2:29:11 PM	Data set (SP2, SnapShot-150 v5.2)		2.8802	5.3492	8.3322	2.3752	5.957	0.26296	6.7683	0.30571												0.42803	21.866	0.045734	0.99818								(blank)	#DIV/0!	#DIV/0!	#DIV/0!	#DIV/0!	#DIV/0!	#DIV/0!
73	1/27/2017 2:29:26 PM	Data set (SP2, Quick Prime-3 v5.2)		2.7611	3.5736	4.9278	2.3954	2.5324	0.094017	3.9301	0.11248																0.21832	4.2886e-06	4.3118	19.95	0.21613	0.97793		Grand Total	0.097135	0.486583	0.0532603	0.290097	3.50484	17.4191
88	1/27/2017 2:40:10 PM	Data set (SP3, TLC)		2.4036	23.003	30.703	2.3664	28.337	0.91665	28.306	1.3743	1.3708	45.091	0.86735	30.24
89	1/27/2017 2:40:30 PM	Data set (SP3, PVs-P v5.2)		3.0427	18.169	33.381	2.6241	30.757	0.98489	30.783	1.2987					0.98026	1.4144	0.13397	0.99338	0.096977	10.312	2.5594
90	1/27/2017 2:41:05 PM	Data set (SP3, SnapShot-150 v5.2)		2.7672	5.0248	7.6899	2.5125	5.1774	0.28592	6.0333	0.32546												0.41788	17.144	0.058329	0.99819
91	1/27/2017 2:41:21 PM	Data set (SP3, Quick Prime-3 v5.2)		2.7432	3.4347	4.6398	2.4015	2.2383	0.10122	3.5317	0.11842																0.23047	9.1983e-05	2.9758	15.7	0.18954	0.99216
92	1/27/2017 2:41:37 PM	Data set (SP3, TLC)		2.9148	23.058	30.649	2.8741	27.775	0.8129	27.765	1.2161	1.2151	39.971	0.71484	30.231
93	1/27/2017 2:41:57 PM	Data set (SP3, PVs-P v5.2)		2.9764	18.17	33.385	2.5524	30.833	0.97723	30.856	1.2933					0.97477	1.4342	0.13195	0.99371	0.097833	10.221	1.8179
94	1/27/2017 2:42:32 PM	Data set (SP3, SnapShot-150 v5.2)		2.7976	4.9741	7.6321	2.4	5.2321	0.28725	5.8917	0.32556												0.40727	17.088	0.05852	0.99821
95	1/27/2017 2:42:47 PM	Data set (SP3, Quick Prime-3 v5.2)		2.6856	3.4417	4.6659	2.4806	2.1853	0.1006	3.6636	0.11841																0.22403	0.00023299	3.1417	15.416	0.2038	0.97816
96	1/27/2017 2:43:04 PM	Data set (SP3, TLC)		2.7836	23.059	30.678	2.7369	27.941	0.82316	27.916	1.2229	1.2221	40.2	0.72052	30.257
97	1/27/2017 2:43:23 PM	Data set (SP3, PVs-P v5.2)		2.8117	18.171	33.385	2.6241	30.761	0.97986	30.793	1.2966					0.97776	1.4383	0.13023	0.9942	0.097669	10.239	1.8206
98	1/27/2017 2:43:59 PM	Data set (SP3, SnapShot-150 v5.2)		2.715	5.023	7.671	2.4236	5.2474	0.28478	5.9912	0.32511												0.41568	17.258	0.057945	0.99798
99	1/27/2017 2:44:14 PM	Data set (SP3, Quick Prime-3 v5.2)		2.7461	3.4569	4.5769	2.475	2.1019	0.10038	3.615	0.11819																0.23083	0.00025509	3.1089	15.694	0.1981	0.98753
100	1/27/2017 2:44:30 PM	Data set (SP3, TLC)		2.8207	23.057	30.665	2.7614	27.903	0.82764	27.887	1.2271	1.2258	40.323	0.72509	30.177
101	1/27/2017 2:44:50 PM	Data set (SP3, PVs-P v5.2)		3.0142	18.171	33.386	2.6264	30.76	0.98403	30.788	1.2983					0.98209	1.4548	0.13102	0.99405	0.098999	10.101	1.8169
102	1/27/2017 2:45:26 PM	Data set (SP3, SnapShot-150 v5.2)		2.825	4.9914	7.657	2.4117	5.2453	0.2879	6.1744	0.32568												0.42104	17.217	0.058081	0.99862
103	1/27/2017 2:45:40 PM	Data set (SP3, Quick Prime-3 v5.2)		2.7471	3.4747	4.6764	2.4992	2.1772	0.10117	3.7233	0.11817																0.24689	0.00013714	3.1316	15.627	0.2004	0.99011
104	1/27/2017 2:45:57 PM	Data set (SP3, TLC)		2.9908	23.056	30.703	2.9549	27.748	0.82883	27.74	1.2285	1.2276	40.382	0.72778	30.259
105	1/27/2017 2:46:16 PM	Data set (SP3, PVs-P v5.2)		2.7952	18.171	33.393	2.5915	30.801	0.98955	30.824	1.3054					0.98767	1.4726	0.13184	0.99409	0.10043	9.9573	1.8942
106	1/27/2017 2:46:52 PM	Data set (SP3, SnapShot-150 v5.2)		2.8381	5.0181	7.701	2.4004	5.3005	0.28718	6.0678	0.3257												0.43027	17.093	0.058502	0.99802
107	1/27/2017 2:47:07 PM	Data set (SP3, Quick Prime-3 v5.2)		2.8108	3.4213	4.5855	2.3652	2.2202	0.10206	3.5683	0.11837																0.24039	0.00010491	3.2554	15.336	0.21227	0.98887
122	1/27/2017 2:55:41 PM	Data set (SP4, TLC)		2.385	22.997	30.647	2.3397	28.307	1.0474	28.331	1.3168	1.3149	47.989	1.0456	30.316
123	1/27/2017 2:56:01 PM	Data set (SP4, PVs-P v5.2)		2.9953	18.164	33.328	2.6822	30.646	0.93415	30.674	1.2339					0.92927	1.329	0.13817	0.994	0.092026	10.867	2.9808
124	1/27/2017 2:56:37 PM	Data set (SP4, SnapShot-150 v5.2)		2.8086	4.8445	7.4155	2.4066	5.0089	0.26043	5.8038	0.29627												0.46625	18.177	0.055014	0.99822
125	1/27/2017 2:56:51 PM	Data set (SP4, Quick Prime-3 v5.2)		2.7231	3.3825	4.5948	2.401	2.1938	0.094546	3.4554	0.10992																0.28789	0.00024777	3.0541	16.19	0.18864	0.92017
126	1/27/2017 2:57:08 PM	Data set (SP4, TLC)		2.8378	23.054	30.592	2.7971	27.795	0.89866	27.798	1.1637	1.1611	42.377	0.89678	30.164
127	1/27/2017 2:57:27 PM	Data set (SP4, PVs-P v5.2)		2.9077	18.165	33.32	2.7097	30.61	0.93086	30.649	1.2333					0.92739	1.3409	0.13726	0.9937	0.09266	10.792	2.2517
128	1/27/2017 2:58:03 PM	Data set (SP4, SnapShot-150 v5.2)		2.8112	4.7972	7.3373	2.4181	4.9192	0.26168	5.7298	0.29632												0.4636	17.819	0.056119	0.99847
129	1/27/2017 2:58:18 PM	Data set (SP4, Quick Prime-3 v5.2)		2.779	3.3508	4.5277	2.4507	2.077	0.095743	3.3152	0.10976																0.26345	7.7262e-05	3.1835	16.144	0.1972	0.98886
130	1/27/2017 2:58:35 PM	Data set (SP4, TLC)		2.7143	23.055	30.646	2.6847	27.961	0.9062	27.979	1.172	1.1711	42.741	0.90557	30.211
131	1/27/2017 2:58:54 PM	Data set (SP4, PVs-P v5.2)		2.8573	18.165	33.344	2.6227	30.722	0.93832	30.744	1.2393					0.93645	1.3246	0.13419	0.99468	0.090872	11.005	2.233
132	1/27/2017 2:59:30 PM	Data set (SP4, SnapShot-150 v5.2)		2.6566	4.7822	7.3086	2.4212	4.8874	0.25991	5.5919	0.29582												0.472	17.705	0.05648	0.99896
-133	1/27/2017 2:59:45 PM	Data set (SP4, Quick Prime-3 v5.2)		2.6402	3.3227	4.5753	2.3304	2.2449	0.094387	3.5586	0.10991																0.31624	0.00023168	3.0776	16.206	0.1899	0.86411
134	1/27/2017 3:00:02 PM	Data set (SP4, TLC)		2.715	23.057	30.626	2.6879	27.938	0.90419	27.962	1.1702	1.1687	42.654	0.90307	30.208
135	1/27/2017 3:00:21 PM	Data set (SP4, PVs-P v5.2)		2.8103	18.165	33.4	2.6471	30.752	0.94106	30.81	1.2438					0.9379	1.3283	0.13534	0.99327	0.091376	10.944	2.2202
136	1/27/2017 3:00:57 PM	Data set (SP4, SnapShot-150 v5.2)		2.6461	4.7819	7.3174	2.4352	4.8822	0.25994	5.5965	0.29582												0.47719	17.718	0.05644	0.99897
137	1/27/2017 3:01:12 PM	Data set (SP4, Quick Prime-3 v5.2)		2.7976	3.3418	4.551	2.3365	2.2145	0.095137	3.3372	0.10957																0.31484	0.00010101	3.0861	16.542	0.18656	0.919
138	1/27/2017 3:01:28 PM	Data set (SP4, TLC)		2.7061	23.056	30.645	2.6799	27.965	0.90956	27.965	1.175	1.1743	42.858	0.90838	30.268
139	1/27/2017 3:01:48 PM	Data set (SP4, PVs-P v5.2)		2.8877	18.164	33.415	2.6357	30.78	0.94041	30.8	1.2431					0.93617	1.3245	0.13585	0.99431	0.091225	10.962	2.2244
140	1/27/2017 3:02:23 PM	Data set (SP4, SnapShot-150 v5.2)		2.7571	4.7945	7.3158	2.3649	4.9508	0.25997	5.7707	0.29557												0.47102	17.907	0.055843	0.998
141	1/27/2017 3:02:38 PM	Data set (SP4, Quick Prime-3 v5.2)		2.6724	3.3546	4.6031	2.3881	2.215	0.095141	3.5211	0.10957																0.27785	0.00045214	3.226	15.722	0.2052	0.9785
156	1/27/2017 3:13:29 PM	Data set (SP5, TLC)		2.2645	23.028	30.51	2.2022	28.308	0.93577	28.323	1.2045	1.2033	43.596	0.93332	30.286
157	1/27/2017 3:13:48 PM	Data set (SP5, PVs-P v5.2)		2.9835	18.159	33.325	2.5674	30.757	0.89232	30.778	1.1933					0.88999	1.2666	0.13273	0.99413	0.086572	11.551	2.7017
158	1/27/2017 3:14:24 PM	Data set (SP5, SnapShot-150 v5.2)		2.8125	5.0363	7.9179	2.3068	5.6111	0.25935	6.3729	0.29736												0.53327	20.155	0.049615	0.99887
159	1/27/2017 3:14:39 PM	Data set (SP5, Quick Prime-3 v5.2)		2.722	3.4254	4.7949	2.3691	2.4259	0.094498	3.7219	0.1096																0.27315	0.00050171	4.0027	17.814	0.2247	0.97078
160	1/27/2017 3:14:55 PM	Data set (SP5, TLC)		2.6263	23.061	30.567	2.5702	27.997	0.86411	28.002	1.1296	1.1287	40.895	0.8628	30.172
161	1/27/2017 3:15:15 PM	Data set (SP5, PVs-P v5.2)		2.9094	18.16	33.336	2.6309	30.705	0.89445	30.731	1.1957					0.89101	1.2804	0.13276	0.99352	0.087522	11.426	2.2553
162	1/27/2017 3:15:50 PM	Data set (SP5, SnapShot-150 v5.2)		2.7636	5.0351	7.8917	2.3945	5.4972	0.25813	6.2693	0.29735												0.52901	20.041	0.049898	0.99851
163	1/27/2017 3:16:05 PM	Data set (SP5, Quick Prime-3 v5.2)		2.8122	3.4558	4.8241	2.4256	2.3985	0.093884	3.6888	0.10984																0.31396	8.3139e-06	3.7072	17.645	0.21011	0.96542
164	1/27/2017 3:16:22 PM	Data set (SP5, TLC)		2.5752	23.061	30.558	2.5186	28.039	0.86703	28.041	1.133	1.1323	41.024	0.86536	30.246
165	1/27/2017 3:16:41 PM	Data set (SP5, PVs-P v5.2)		2.8838	18.159	33.333	2.5734	30.759	0.89565	30.773	1.1972					0.89416	1.2839	0.13185	0.99404	0.087558	11.421	2.1987
166	1/27/2017 3:17:17 PM	Data set (SP5, SnapShot-150 v5.2)		2.8059	5.0611	7.8335	2.3318	5.5017	0.25926	6.3463	0.29777												0.52879	20.072	0.049821	0.99851
167	1/27/2017 3:17:32 PM	Data set (SP5, Quick Prime-3 v5.2)		2.7713	3.4544	4.8358	2.4172	2.4186	0.093712	3.665	0.10961																0.34483	0.00046369	3.5481	18.604	0.19072	0.97199
168	1/27/2017 3:17:48 PM	Data set (SP5, TLC)		2.5457	23.061	30.581	2.4978	28.083	0.86842	28.086	1.1349	1.1339	41.083	0.86732	30.184
169	1/27/2017 3:18:08 PM	Data set (SP5, PVs-P v5.2)		2.8695	18.16	33.353	2.5517	30.801	0.8963	30.819	1.1972					0.89303	1.3045	0.13416	0.99426	0.089484	11.175	2.1932
170	1/27/2017 3:18:44 PM	Data set (SP5, SnapShot-150 v5.2)		2.7925	5.0415	7.8942	2.3345	5.5597	0.25995	6.3012	0.29809												0.52902	19.946	0.050137	0.99819
171	1/27/2017 3:18:58 PM	Data set (SP5, Quick Prime-3 v5.2)		2.6855	3.4741	4.8129	2.3672	2.4456	0.091894	3.6685	0.10964																0.33604	0.00021842	3.469	18.545	0.18706	0.99197
172	1/27/2017 3:19:15 PM	Data set (SP5, TLC)		2.601	23.062	30.625	2.5429	28.082	0.86993	28.073	1.1356	1.1347	41.112	0.86877	30.262
173	1/27/2017 3:19:34 PM	Data set (SP5, PVs-P v5.2)		2.9791	18.16	33.354	2.5483	30.806	0.89824	30.815	1.1982					0.89377	1.3138	0.13533	0.99445	0.090376	11.065	2.1481
174	1/27/2017 3:20:10 PM	Data set (SP5, SnapShot-150 v5.2)		2.7814	5.0296	7.8376	2.3608	5.4768	0.25951	6.2788	0.29761												0.53402	19.822	0.050449	0.99863
175	1/27/2017 3:20:25 PM	Data set (SP5, Quick Prime-3 v5.2)		2.6743	3.4694	4.8481	2.419	2.4291	0.093296	3.6611	0.10978																0.36051	0.0003582	3.4306	18.437	0.18607	0.93535
190	1/27/2017 3:29:28 PM	Data set (SC1, TLC)		2.0462	22.999	30.632	2.008	28.624	1.0547	28.624	1.336	1.3343	47.485	1.0535	30.305
191	1/27/2017 3:29:47 PM	Data set (SC1, PVs-P v5.2)		2.8142	18.165	33.289	2.5902	30.699	0.9562	30.72	1.2594					0.95305	1.4191	0.13622	0.99433	0.097826	10.222	2.7216
192	1/27/2017 3:30:23 PM	Data set (SC1, SnapShot-150 v5.2)		2.7324	4.9912	7.7635	2.3972	5.3663	0.26431	6.18	0.30302												0.50518	19.15	0.052219	0.99895
193	1/27/2017 3:30:38 PM	Data set (SC1, Quick Prime-3 v5.2)		2.737	3.4032	4.7138	2.3334	2.3804	0.095453	3.5068	0.11107																0.28565	0.00037374	3.4303	17.675	0.19408	0.97966
194	1/27/2017 3:30:54 PM	Data set (SC1, TLC)		2.6873	23.055	30.584	2.6536	27.93	0.91605	27.94	1.1917	1.1904	42.363	0.91498	30.22
195	1/27/2017 3:31:14 PM	Data set (SC1, PVs-P v5.2)		2.8789	18.167	33.321	2.5809	30.74	0.95344	30.763	1.2558					0.95364	1.427	0.13259	0.99505	0.097503	10.256	1.8594
196	1/27/2017 3:31:50 PM	Data set (SC1, SnapShot-150 v5.2)		2.7646	4.9535	7.6713	2.3125	5.3588	0.26414	6.1066	0.3024												0.49397	18.883	0.052958	0.99873
197	1/27/2017 3:32:04 PM	Data set (SC1, Quick Prime-3 v5.2)		2.7619	3.3969	4.6365	2.3617	2.2748	0.095672	3.519	0.11142																0.26327	9.8717e-05	3.6892	17.079	0.21601	0.99302
198	1/27/2017 3:32:21 PM	Data set (SC1, TLC)		2.6567	23.055	30.63	2.6267	28.003	0.92472	28.017	1.2001	1.1994	42.684	0.92349	30.25
199	1/27/2017 3:32:40 PM	Data set (SC1, PVs-P v5.2)		2.9437	18.167	33.352	2.5705	30.781	0.95693	30.803	1.258					0.95626	1.4359	0.1331	0.99499	0.098237	10.18	1.912
200	1/27/2017 3:33:16 PM	Data set (SC1, SnapShot-150 v5.2)		2.7724	4.945	7.6679	2.3432	5.3247	0.26457	6.173	0.30235												0.49547	18.869	0.052998	0.99892
201	1/27/2017 3:33:31 PM	Data set (SC1, Quick Prime-3 v5.2)		2.774	3.4175	4.6789	2.339	2.3398	0.095497	3.5718	0.11134																0.28766	0.00020284	3.6912	17.167	0.21503	0.98766
202	1/27/2017 3:33:48 PM	Data set (SC1, TLC)		2.7005	23.055	30.645	2.672	27.973	0.92018	27.984	1.1961	1.1943	42.503	0.91935	30.189
203	1/27/2017 3:34:07 PM	Data set (SC1, PVs-P v5.2)		2.8135	18.167	33.374	2.6053	30.769	0.96072	30.806	1.2638					0.96065	1.4315	0.13278	0.99521	0.097861	10.219	1.9789
204	1/27/2017 3:34:43 PM	Data set (SC1, SnapShot-150 v5.2)		2.8208	4.9721	7.7124	2.3646	5.3479	0.26556	6.0867	0.30283												0.50615	18.898	0.052914	0.99873
205	1/27/2017 3:34:58 PM	Data set (SC1, Quick Prime-3 v5.2)		2.6794	3.4002	4.7736	2.3743	2.3992	0.095129	3.6213	0.11111																0.31736	0.00032348	3.4543	17.764	0.19446	0.96172
206	1/27/2017 3:35:15 PM	Data set (SC1, TLC)		2.5338	23.054	30.63	2.4822	28.148	0.92787	28.167	1.2042	1.2034	42.824	0.92636	30.23
207	1/27/2017 3:35:34 PM	Data set (SC1, PVs-P v5.2)		2.9068	18.167	33.36	2.5806	30.78	0.96251	30.818	1.2642					0.95931	1.4346	0.13501	0.994	0.098609	10.141	2.086
208	1/27/2017 3:36:10 PM	Data set (SC1, SnapShot-150 v5.2)		2.8229	4.9672	7.6435	2.3572	5.2864	0.26478	6.0958	0.30279												0.50636	18.87	0.052993	0.99853
209	1/27/2017 3:36:25 PM	Data set (SC1, Quick Prime-3 v5.2)		2.7859	3.4587	4.7192	2.4764	2.2428	0.095382	3.4945	0.11116																0.30538	0.00039333	3.4552	17.442	0.19809	0.99197
224	1/27/2017 3:44:50 PM	Data set (SC2, TLC)		2.6275	23.009	30.63	2.5796	28.05	1.1015	28.075	1.3646	1.3634	44.7	1.0992	30.334
225	1/27/2017 3:45:09 PM	Data set (SC2, PVs-P v5.2)		2.8223	18.172	33.344	2.6249	30.719	1.0333	30.758	1.3353					1.0251	1.5137	0.14231	0.99304	0.10575	9.4566	2.8018
226	1/27/2017 3:45:45 PM	Data set (SC2, SnapShot-150 v5.2)		2.682	4.8685	7.4418	2.3265	5.1153	0.28971	5.9755	0.32673												0.40443	16.329	0.061242	0.99805
227	1/27/2017 3:46:00 PM	Data set (SC2, Quick Prime-3 v5.2)		2.6151	3.368	4.5604	2.4055	2.1549	0.10256	3.5912	0.11812																0.2483	0.00024281	2.8013	15.162	0.18476	0.95529
228	1/27/2017 3:46:17 PM	Data set (SC2, TLC)		2.826	23.047	30.633	2.787	27.846	0.99171	27.855	1.2541	1.252	41.05	0.99045	30.227
229	1/27/2017 3:46:37 PM	Data set (SC2, PVs-P v5.2)		2.8527	18.173	33.337	2.6233	30.714	1.0228	30.736	1.3237					1.044	1.3038	0.11581	0.99141	0.084623	11.817	2.0416
230	1/27/2017 3:47:12 PM	Data set (SC2, SnapShot-150 v5.2)		2.7883	4.8531	7.4263	2.4139	5.0124	0.29146	5.8392	0.32666												0.39909	16.176	0.061818	0.99889
231	1/27/2017 3:47:28 PM	Data set (SC2, Quick Prime-3 v5.2)		2.6067	3.3525	4.5269	2.3797	2.1472	0.10233	3.4991	0.11813																0.21827	9.2877e-05	2.9611	15.022	0.19712	0.9587
232	1/27/2017 3:47:44 PM	Data set (SC2, TLC)		2.8006	23.049	30.699	2.7665	27.933	0.98847	27.933	1.2505	1.2498	40.977	0.98708	30.351
233	1/27/2017 3:48:04 PM	Data set (SC2, PVs-P v5.2)		2.9724	18.173	33.391	2.5597	30.831	1.0217	30.87	1.3229					1.0159	1.5071	0.13848	0.99264	0.10443	9.5757	1.9192
234	1/27/2017 3:48:39 PM	Data set (SC2, SnapShot-150 v5.2)		2.6401	4.8619	7.4499	2.3989	5.051	0.29011	5.9292	0.32657												0.40161	16.422	0.060893	0.99868
235	1/27/2017 3:48:55 PM	Data set (SC2, Quick Prime-3 v5.2)		2.5998	3.3695	4.5589	2.4148	2.1441	0.10177	3.4996	0.11817																0.21407	0.00021076	3.0072	15.264	0.19701	0.98296
236	1/27/2017 3:49:11 PM	Data set (SC2, TLC)		2.7975	23.046	30.672	2.763	27.909	0.99748	27.913	1.2594	1.2581	41.251	0.99677	30.192
237	1/27/2017 3:49:31 PM	Data set (SC2, PVs-P v5.2)		2.915	18.174	33.43	2.6415	30.789	1.0279	30.81	1.328					1.0387	1.3786	0.12365	0.99168	0.091858	10.886	2.121
238	1/27/2017 3:50:06 PM	Data set (SC2, SnapShot-150 v5.2)		2.6855	4.8817	7.4511	2.3393	5.1119	0.28955	5.863	0.32685												0.4031	16.48	0.060681	0.99795
239	1/27/2017 3:50:21 PM	Data set (SC2, Quick Prime-3 v5.2)		2.6716	3.3995	4.6003	2.4245	2.1758	0.10309	3.677	0.11812																0.20541	0.00028481	3.1097	15.002	0.20729	0.95922
240	1/27/2017 3:50:38 PM	Data set (SC2, TLC)		2.7064	23.046	30.716	2.6647	28.051	1.0003	28.071	1.2622	1.2614	41.356	0.99836	30.274
241	1/27/2017 3:50:57 PM	Data set (SC2, PVs-P v5.2)		2.9297	18.174	33.345	2.5798	30.765	1.0341	30.79	1.3348					1.0271	1.5164	0.14001	0.99318	0.10542	9.4855	2.2338
242	1/27/2017 3:51:33 PM	Data set (SC2, SnapShot-150 v5.2)		2.7997	4.8991	7.4661	2.4517	5.0144	0.2915	5.9644	0.32682												0.40601	16.361	0.061122	0.99822
243	1/27/2017 3:51:48 PM	Data set (SC2, Quick Prime-3 v5.2)		2.76	3.398	4.4937	2.3938	2.0999	0.10315	3.467	0.11803																0.25227	7.5211e-05	2.7956	15.611	0.17907	0.98538
258	1/27/2017 4:00:32 PM	Data set (SC3, TLC)		2.3604	22.991	30.725	2.3213	28.403	1.1773	28.399	1.4444	1.4416	47.895	1.1743	30.287
259	1/27/2017 4:00:52 PM	Data set (SC3, PVs-P v5.2)		2.742	18.178	33.464	2.6475	30.816	1.1085	30.856	1.4115					1.1068	1.5785	0.13451	0.99275	0.10837	9.2275	2.9648
260	1/27/2017 4:01:27 PM	Data set (SC3, SnapShot-150 v5.2)		2.6316	4.7496	7.1683	2.3976	4.7707	0.28769	5.8077	0.32315												0.43471	15.798	0.063298	0.99822
261	1/27/2017 4:01:43 PM	Data set (SC3, Quick Prime-3 v5.2)		2.7614	3.2869	4.3962	2.2722	2.124	0.10368	3.5091	0.11695																0.2602	0.00017105	2.7804	14.668	0.18956	0.96487
262	1/27/2017 4:01:59 PM	Data set (SC3, TLC)		2.8452	23.037	30.767	2.7982	27.969	1.0703	27.969	1.3336	1.332	44.252	1.0696	30.156
263	1/27/2017 4:02:19 PM	Data set (SC3, PVs-P v5.2)		2.9919	18.18	33.431	2.6237	30.807	1.1047	30.852	1.4044					1.1295	1.4296	0.11472	0.99069	0.092415	10.821	2.2198
264	1/27/2017 4:02:55 PM	Data set (SC3, SnapShot-150 v5.2)		2.6125	4.7438	7.2292	2.4235	4.8057	0.28724	5.6629	0.32283												0.42618	15.634	0.063965	0.99889
265	1/27/2017 4:03:09 PM	Data set (SC3, Quick Prime-3 v5.2)		2.7611	3.2976	4.3893	2.3588	2.0305	0.1039	3.4517	0.11701																0.23366	0.00025668	2.8964	14.411	0.20099	0.96239
266	1/27/2017 4:03:26 PM	Data set (SC3, TLC)		2.7912	23.038	30.778	2.7618	28.016	1.0777	28.019	1.3407	1.3401	44.522	1.076	30.334
267	1/27/2017 4:03:46 PM	Data set (SC3, PVs-P v5.2)		2.8834	18.181	33.454	2.6074	30.846	1.1085	30.884	1.4088					1.1027	1.675	0.13863	0.99431	0.1161	8.613	2.1741
268	1/27/2017 4:04:22 PM	Data set (SC3, SnapShot-150 v5.2)		2.7387	4.7466	7.2376	2.3002	4.9374	0.28756	5.8876	0.32328												0.42912	15.936	0.062752	0.99681
269	1/27/2017 4:04:37 PM	Data set (SC3, Quick Prime-3 v5.2)		2.7012	3.3049	4.5773	2.2975	2.2798	0.10274	3.6953	0.11701																0.27839	0.00027267	2.8105	14.692	0.1913	0.93217
270	1/27/2017 4:04:54 PM	Data set (SC3, TLC)		2.7176	23.034	30.777	2.6674	28.11	1.0822	28.117	1.3462	1.3447	44.674	1.0808	30.204
271	1/27/2017 4:05:14 PM	Data set (SC3, PVs-P v5.2)		2.9834	18.18	33.455	2.6005	30.854	1.1136	30.895	1.413					1.1007	1.7436	0.14478	0.99386	0.12239	8.1704	2.278
272	1/27/2017 4:05:50 PM	Data set (SC3, SnapShot-150 v5.2)		2.7995	4.7548	7.1918	2.4186	4.7731	0.28899	5.8075	0.32245												0.42959	15.677	0.06379	0.99838
-273	1/27/2017 4:06:05 PM	Data set (SC3, Quick Prime-3 v5.2)		2.6277	3.3134	4.5024	2.3019	2.2005	0.10332	3.5968	0.11665																0.30746	0.00013732	2.7264	14.951	0.18236	0.80374
274	1/27/2017 4:06:22 PM	Data set (SC3, TLC)		2.7925	23.035	30.804	2.7635	28.04	1.0828	28.035	1.3455	1.3446	44.672	1.081	30.281
275	1/27/2017 4:06:42 PM	Data set (SC3, PVs-P v5.2)		2.7563	18.18	33.471	2.5197	30.951	1.1158	30.977	1.4172					1.112	1.6561	0.13531	0.99379	0.11392	8.7782	2.2851
276	1/27/2017 4:07:18 PM	Data set (SC3, SnapShot-150 v5.2)		2.801	4.7641	7.1182	2.304	4.8142	0.28834	5.8195	0.32258												0.42716	15.736	0.063549	0.99764
277	1/27/2017 4:07:33 PM	Data set (SC3, Quick Prime-3 v5.2)		2.5699	3.3205	4.5845	2.3464	2.238	0.10209	3.643	0.11716																0.23921	0.00013658	3.0222	14.386	0.21008	0.93828
292	1/27/2017 4:18:41 PM	Data set (SC4, TLC)		1.7825	23.038	30.56	1.7472	28.813	0.85067	28.81	1.1217	1.12	44.269	0.85002	30.255
293	1/27/2017 4:19:01 PM	Data set (SC4, PVs-P v5.2)		2.9867	18.15	33.324	2.5888	30.735	0.79044	30.752	1.0904					0.78747	1.1917	0.13683	0.99553	0.082265	12.156	2.3074
294	1/27/2017 4:19:37 PM	Data set (SC4, SnapShot-150 v5.2)		2.7745	5.2538	8.2517	2.4137	5.838	0.2319	6.4296	0.274												0.57163	23.936	0.041778	0.99894
295	1/27/2017 4:19:52 PM	Data set (SC4, Quick Prime-3 v5.2)		2.7784	3.5497	4.8345	2.3933	2.4412	0.084739	3.3994	0.10289																0.34204	-3.7015e-05	4.1884	22.253	0.18821	0.93496
296	1/27/2017 4:20:09 PM	Data set (SC4, TLC)		2.1295	23.07	30.595	2.0983	28.497	0.77826	28.498	1.045	1.0434	41.243	0.77665	30.157
297	1/27/2017 4:20:29 PM	Data set (SC4, PVs-P v5.2)		2.8566	18.151	33.341	2.598	30.743	0.78784	30.76	1.0904					0.7845	1.2155	0.13923	0.99531	0.084362	11.854	1.967
298	1/27/2017 4:21:05 PM	Data set (SC4, SnapShot-150 v5.2)		2.7591	5.268	8.2937	2.4394	5.8544	0.23261	6.3933	0.27483												0.58578	23.811	0.041998	0.99838
299	1/27/2017 4:21:20 PM	Data set (SC4, Quick Prime-3 v5.2)		2.8262	3.5986	4.9705	2.4743	2.4961	0.084955	3.5144	0.10309																0.36884	0.00028057	4.1023	22.529	0.18209	0.95393
300	1/27/2017 4:21:37 PM	Data set (SC4, TLC)		2.2952	23.07	30.635	2.2577	28.377	0.78069	28.399	1.0462	1.0452	41.312	0.77889	30.215
301	1/27/2017 4:21:57 PM	Data set (SC4, PVs-P v5.2)		2.8102	18.151	33.351	2.554	30.797	0.79003	30.811	1.0906					0.78521	1.2288	0.14136	0.99486	0.085674	11.672	1.9949
302	1/27/2017 4:22:33 PM	Data set (SC4, SnapShot-150 v5.2)		2.8053	5.2724	8.285	2.4214	5.8636	0.23354	6.4402	0.27449												0.59319	23.715	0.042167	0.99836
303	1/27/2017 4:22:48 PM	Data set (SC4, Quick Prime-3 v5.2)		2.6602	3.5785	5.0352	2.4121	2.6232	0.083558	3.6109	0.10313																0.38588	2.0151e-05	3.9118	23.116	0.16922	0.97562
304	1/27/2017 4:23:05 PM	Data set (SC4, TLC)		2.3335	23.072	30.606	2.3096	28.296	0.77882	28.304	1.0451	1.0432	41.234	0.77811	30.139
305	1/27/2017 4:23:25 PM	Data set (SC4, PVs-P v5.2)		2.9524	18.151	33.343	2.5729	30.77	0.79383	30.769	1.0935					0.78834	1.2347	0.14158	0.99441	0.086127	11.611	1.9593
306	1/27/2017 4:24:02 PM	Data set (SC4, SnapShot-150 v5.2)		2.853	5.262	8.2418	2.4886	5.7532	0.23356	6.3505	0.27422												0.59028	23.63	0.042319	0.99861
307	1/27/2017 4:24:17 PM	Data set (SC4, Quick Prime-3 v5.2)		2.7559	3.6252	4.9276	2.4473	2.4803	0.084474	3.5368	0.10311																0.36326	-0.00011616	4.1307	22.037	0.18745	0.97274
308	1/27/2017 4:24:34 PM	Data set (SC4, TLC)		2.3372	23.071	30.633	2.3221	28.311	0.78401	28.346	1.0492	1.048	41.422	0.78196	30.235
309	1/27/2017 4:24:53 PM	Data set (SC4, PVs-P v5.2)		2.936	18.151	33.385	2.5807	30.804	0.79556	30.827	1.0953					0.79066	1.2328	0.14124	0.99442	0.085929	11.637	1.9079
310	1/27/2017 4:25:30 PM	Data set (SC4, SnapShot-150 v5.2)		2.8484	5.2372	8.1942	2.4173	5.7769	0.2342	6.2663	0.27454												0.57966	23.487	0.042577	0.9979
311	1/27/2017 4:25:45 PM	Data set (SC4, Quick Prime-3 v5.2)		2.81	3.5703	4.9605	2.4776	2.4829	0.085009	3.6435	0.10315																0.35263	0.00021212	4.1747	22.188	0.18815	0.99397
326	1/27/2017 4:34:44 PM	Data set (SC5, TLC)		2.2869	23	30.569	2.2618	28.307	1.0148	28.319	1.3031	1.3006	44.237	1.013	30.238
-327	1/27/2017 4:35:04 PM	Data set (SC5, PVs-P v5.2)		2.8066	18.177	33.362	2.6092	30.753	1.2066	30.753	1.2398					0.58784	1.7175	0.091223	0.85502	0.099291	10.071	-9.077
328	1/27/2017 4:35:40 PM	Data set (SC5, SnapShot-150 v5.2)		2.7919	5.106	8.1183	2.1966	5.9216	0.27401	6.9638	0.31528												0.6298	19.885	0.050289	0.99903
329	1/27/2017 4:35:55 PM	Data set (SC5, Quick Prime-3 v5.2)		2.7789	3.4419	4.9537	2.3062	2.6475	0.097659	4.0222	0.11483																0.40453	0.00055028	3.8673	17.063	0.22665	0.97323
330	1/27/2017 4:36:12 PM	Data set (SC5, TLC)		2.6193	23.053	30.567	2.5842	27.983	0.88332	27.981	1.1678	1.1664	39.673	0.88271	30.192
-331	1/27/2017 4:36:32 PM	Data set (SC5, PVs-P v5.2)		2.8285	18.179	33.355	2.6515	30.704	1.244	30.717	1.2387					0.59259	1.7802	0.09256	0.83821	0.10373	9.6406	-9.6928
332	1/27/2017 4:37:08 PM	Data set (SC5, SnapShot-150 v5.2)		2.7821	5.1161	8.2208	2.2118	6.009	0.27466	6.9307	0.31568												0.64505	19.893	0.05027	0.9991
333	1/27/2017 4:37:23 PM	Data set (SC5, Quick Prime-3 v5.2)		2.7526	3.4674	5.1018	2.2662	2.8356	0.097405	4.2006	0.11457																0.43414	0.00032357	4.013	16.879	0.23775	0.95535
334	1/27/2017 4:37:40 PM	Data set (SC5, TLC)		2.5256	23.052	30.603	2.4751	28.127	0.8904	28.131	1.1752	1.1741	39.935	0.88835	30.239
-335	1/27/2017 4:38:00 PM	Data set (SC5, PVs-P v5.2)		2.954	18.179	33.388	2.6768	30.711	1.247	30.718	1.245					0.59605	1.7888	0.093783	0.83301	0.10496	9.5271	-9.6793
336	1/27/2017 4:38:36 PM	Data set (SC5, SnapShot-150 v5.2)		2.7839	5.1341	8.2509	2.2654	5.9855	0.2752	6.9321	0.31596												0.64336	19.651	0.050887	0.99876
337	1/27/2017 4:38:52 PM	Data set (SC5, Quick Prime-3 v5.2)		2.7998	3.4759	5.0597	2.2482	2.8116	0.097635	4.2582	0.1145																0.42479	0.00023003	3.9554	17.043	0.23209	0.99197
338	1/27/2017 4:39:09 PM	Data set (SC5, TLC)		2.6904	23.052	30.618	2.6586	27.959	0.89382	27.963	1.1777	1.176	39.999	0.89224	30.194
-339	1/27/2017 4:39:28 PM	Data set (SC5, PVs-P v5.2)		2.9446	18.178	33.358	2.6529	30.705	1.243	30.734	1.2527					0.60805	1.7662	0.092896	0.83085	0.10311	9.6981	-9.5217
340	1/27/2017 4:40:05 PM	Data set (SC5, SnapShot-150 v5.2)		2.7011	5.0824	8.1094	2.2718	5.8376	0.27312	6.8625	0.31543												0.64003	19.313	0.051778	0.99865
341	1/27/2017 4:40:20 PM	Data set (SC5, Quick Prime-3 v5.2)		2.8293	3.4747	5.0992	2.3572	2.742	0.097271	4.1566	0.11469																0.44353	0.00057342	3.6956	17.151	0.21548	0.97529
342	1/27/2017 4:40:37 PM	Data set (SC5, TLC)		2.5435	23.052	30.597	2.4848	28.113	0.90097	28.128	1.1857	1.1847	40.295	0.89932	30.207
-343	1/27/2017 4:40:57 PM	Data set (SC5, PVs-P v5.2)		2.9168	18.179	33.414	2.568	30.846	1.2472	30.846	1.2591					0.61189	1.7715	0.09345	0.82763	0.10375	9.6384	-9.5692
344	1/27/2017 4:41:33 PM	Data set (SC5, SnapShot-150 v5.2)		2.7684	5.0638	8.0606	2.3144	5.7462	0.27543	6.7341	0.31505												0.62	19.028	0.052555	0.99831
345	1/27/2017 4:41:48 PM	Data set (SC5, Quick Prime-3 v5.2)		2.8011	3.464	5.0225	2.2636	2.759	0.09791	4.1696	0.11466																0.40829	0.00040845	3.8333	16.584	0.23114	0.99055
348	1/27/2017 4:46:28 PM	Application marker	Experiment closed.

## Sheet: Flexivent Day4
Experiment
----------
Name:	day4
File name:	C:\Users\Emilio\Documents\Rui\2017-01.25 Alpha 1\day4.exp
Operator:	r
Comment:	Template created for mouse experiments for use with EKG (Aux 1) and Aeroneb nebulizer (DIO 1).
Subjects
--------
Subject Name	Weight	Gender	Strain	Group	Comment
AA5	26.9 g	male	Undefined
AN1	31.2 g	male	Undefined
AN2	31.5 g	male	Undefined
AN3	29.2 g	male	Undefined
AN4	28.5 g	male	Undefined
AN5	31.8 g	male	Undefined
AA1	29.6 g	male	Undefined
AA2	28.3 g	male	Undefined
AA3	27.4 g	male	Undefined
AA4	29.6 g	male	Undefined
Perturbation:	TLC
Perturbation:	SnapShot-150 v5.2
Perturbation:	Quick Prime-3 v5.2
Perturbation:	PVs-P v5.2
Data
----
Event ID	Timestamp	Event Type	Comments	PEEP	Ptr,mean	Ptr,max	Ptr,min	Ptr,p-p	Vtr,p-p	Pcyl,p-p	Vol,p-p	IC	IC/wt	Vtr,end	Ptr,end	A	B	K	CODsk	Cst	Est	Area	R	E	C	COD	Rn	I	G	H	eta	CODcp		Row Labels	Average of Cst	Average of R	Average of C	Average of Rn	Average of G	Average of H
				cmH2O	cmH2O	cmH2O	cmH2O	cmH2O	mL	cmH2O	mL	mL	mL/kg	mL	cmH2O	mL	mL	/cmH2O		mL/cmH2O	cmH2O/mL	cmH2O.mL	cmH2O.s/mL	cmH2O/mL	mL/cmH2O		cmH2O.s/mL	cmH2O.s.s/mL	cmH2O/mL	cmH2O/mL				(blank)	#DIV/0!	#DIV/0!	#DIV/0!	#DIV/0!	#DIV/0!	#DIV/0!
																																		Application marker
20	1/30/2017 2:47:01 PM	Data set (AN1, TLC)		2.8865	23.017	30.546	2.8312	27.715	1.0264	27.702	1.3016	1.2992	41.641	1.0244	30.248																			Data set (AN1, TLC)
21	1/30/2017 2:47:20 PM	Data set (AN1, PVs-P v5.2)		3.0523	18.171	33.353	2.5204	30.833	1.0142	30.844	1.315					1.012	1.487	0.13783	0.99298	0.10288	9.7196	2.8766												Data set (AN1, PVs-P v5.2)	0.107237
22	1/30/2017 2:47:55 PM	Data set (AN1, SnapShot-150 v5.2)		2.7923	5.1528	7.8631	2.5259	5.3372	0.29439	6.1902	0.33344												0.37728	17.142	0.058336	0.99706								Data set (AN1, SnapShot-150 v5.2)		0.383076	0.0591546
23	1/30/2017 2:48:10 PM	Data set (AN1, Quick Prime-3 v5.2)		2.896	3.5688	4.686	2.5427	2.1433	0.1048	3.3974	0.12065																0.18118	0.00016683	2.9719	16.183	0.18364	0.98234		Data set (AN1, Quick Prime-3 v5.2)				0.20407	2.96234	15.913
24	1/30/2017 2:48:26 PM	Data set (AN1, TLC)		3.1665	23.054	30.666	3.1332	27.533	0.94604	27.561	1.2191	1.217	39.006	0.94494	30.169																			Data set (AN2, TLC)
25	1/30/2017 2:48:45 PM	Data set (AN1, PVs-P v5.2)		3.0526	18.173	33.364	2.6016	30.762	1.0108	30.825	1.3113					1	1.5699	0.14426	0.99426	0.11009	9.0833	2.2726												Data set (AN2, PVs-P v5.2)	0.106591
26	1/30/2017 2:49:21 PM	Data set (AN1, SnapShot-150 v5.2)		2.8853	5.1042	7.6618	2.4278	5.234	0.29649	6.057	0.33361												0.38066	16.848	0.059355	0.99789								Data set (AN2, SnapShot-150 v5.2)		0.456822	0.057097
27	1/30/2017 2:49:36 PM	Data set (AN1, Quick Prime-3 v5.2)		2.7839	3.5685	4.764	2.5544	2.2097	0.10423	3.5496	0.12071																0.20421	0.00025943	2.9259	16.01	0.18275	0.96544		Data set (AN2, Quick Prime-3 v5.2)				0.26786	3.10732	16.4546
28	1/30/2017 2:49:52 PM	Data set (AN1, TLC)		3.2043	23.055	30.65	3.1798	27.47	0.95062	27.512	1.2232	1.2202	39.11	0.94838	30.187																			Data set (AN3, TLC)
29	1/30/2017 2:50:11 PM	Data set (AN1, PVs-P v5.2)		3.0638	18.173	33.397	2.574	30.823	1.0143	30.832	1.3145					1.0198	1.4414	0.12863	0.99215	0.097455	10.261	2.2351												Data set (AN3, PVs-P v5.2)	0.0959826
30	1/30/2017 2:50:47 PM	Data set (AN1, SnapShot-150 v5.2)		2.8032	5.1408	7.8071	2.5098	5.2973	0.29472	6.1849	0.33343												0.38723	16.967	0.058938	0.99758								Data set (AN3, SnapShot-150 v5.2)		0.46873	0.0500382
31	1/30/2017 2:51:01 PM	Data set (AN1, Quick Prime-3 v5.2)		2.847	3.5522	4.7385	2.5516	2.1869	0.106	3.6314	0.12072																0.19149	0.00032248	3.0953	15.608	0.19832	0.96558		Data set (AN3, Quick Prime-3 v5.2)				0.276916	3.32532	18.8982
32	1/30/2017 2:51:18 PM	Data set (AN1, TLC)		3.2052	23.056	30.702	3.1687	27.533	0.95085	27.523	1.2221	1.2219	39.163	0.94936	30.301																			Data set (AN4, TLC)
33	1/30/2017 2:51:37 PM	Data set (AN1, PVs-P v5.2)		3.0523	18.173	33.441	2.5897	30.851	1.019	30.89	1.3191					1.0083	1.6275	0.14611	0.99313	0.11453	8.7314	2.2422												Data set (AN4, PVs-P v5.2)	0.0826034
34	1/30/2017 2:52:12 PM	Data set (AN1, SnapShot-150 v5.2)		2.8089	5.1277	7.8186	2.5182	5.3005	0.29534	6.123	0.33359												0.38776	16.866	0.05929	0.99727								Data set (AN4, SnapShot-150 v5.2)		0.551458	0.0457908
35	1/30/2017 2:52:27 PM	Data set (AN1, Quick Prime-3 v5.2)		2.8278	3.5746	4.7891	2.5459	2.2432	0.10454	3.5522	0.12084																0.20355	0.00031833	2.9755	15.969	0.18633	0.97084		Data set (AN4, Quick Prime-3 v5.2)				0.451148	3.74676	20.4778
36	1/30/2017 2:52:43 PM	Data set (AN1, TLC)		3.2095	23.055	30.7	3.1624	27.537	0.9565	27.542	1.2277	1.2267	39.317	0.95422	30.273																			User marker
37	1/30/2017 2:53:02 PM	Data set (AN1, PVs-P v5.2)		3.0532	18.173	33.388	2.55	30.838	1.0175	30.874	1.3196					1.0102	1.5908	0.14278	0.99349	0.11123	8.9902	2.1817												Data set (AN5, TLC)
38	1/30/2017 2:53:38 PM	Data set (AN1, SnapShot-150 v5.2)		2.8817	5.1098	7.663	2.4585	5.2045	0.29524	6.0283	0.33368												0.38245	16.707	0.059854	0.99773								Data set (AN5, PVs-P v5.2)	0.105164
39	1/30/2017 2:53:53 PM	Data set (AN1, Quick Prime-3 v5.2)		2.8925	3.5591	4.6917	2.5348	2.1569	0.10552	3.6559	0.12099																0.23992	0.00038215	2.8431	15.795	0.18	0.9537		Data set (AN5, SnapShot-150 v5.2)		0.446954	0.058918
54	1/30/2017 3:04:56 PM	Data set (AN2, TLC)		2.6722	23.032	30.608	2.6297	27.978	1.0112	27.965	1.2768	1.2745	40.462	1.009	30.275																			Data set (AN5, Quick Prime-3 v5.2)				0.29336	2.89116	16.1564
55	1/30/2017 3:05:16 PM	Data set (AN2, PVs-P v5.2)		3.0499	18.166	33.366	2.5196	30.846	0.9857	30.854	1.2868					0.9908	1.3942	0.13138	0.9924	0.094967	10.53	3.114												Data set (AA1, TLC)
56	1/30/2017 3:05:51 PM	Data set (AN2, SnapShot-150 v5.2)		2.8886	5.279	8.1392	2.5842	5.555	0.2976	6.5725	0.33649												0.45413	17.79	0.056211	0.99768								Data set (AA1, PVs-P v5.2)	0.0870812
-57	1/30/2017 3:06:06 PM	Data set (AN2, Quick Prime-3 v5.2)		2.7904	3.5549	4.9692	2.3913	2.5779	0.10598	4.034	0.12131																0.24055	0.00041401	3.2712	16.612	0.19692	0.86937		Data set (AA1, SnapShot-150 v5.2)		0.430852	0.0627782
58	1/30/2017 3:06:22 PM	Data set (AN2, TLC)		2.9284	23.066	30.687	2.8751	27.812	0.92973	27.811	1.1939	1.1916	37.828	0.929	30.182																			Data set (AA1, Quick Prime-3 v5.2)				0.248136	2.99066	14.1034
59	1/30/2017 3:06:42 PM	Data set (AN2, PVs-P v5.2)		3.0261	18.167	33.4	2.4852	30.915	0.98329	30.926	1.2851					0.98082	1.4831	0.13817	0.99349	0.10269	9.7376	2.4822												Data set (AA2, TLC)
60	1/30/2017 3:07:18 PM	Data set (AN2, SnapShot-150 v5.2)		2.8754	5.2449	8.1047	2.5433	5.5614	0.29714	6.5586	0.33639												0.46099	17.579	0.056886	0.99796								Data set (AA2, PVs-P v5.2)	0.080509
61	1/30/2017 3:07:32 PM	Data set (AN2, Quick Prime-3 v5.2)		2.7072	3.555	4.9797	2.3815	2.5982	0.10387	3.9501	0.12137																0.3029	5.7018e-06	3.0556	16.708	0.18288	0.97086		Data set (AA2, SnapShot-150 v5.2)		0.418136	0.0538986
62	1/30/2017 3:07:48 PM	Data set (AN2, TLC)		3.1885	23.069	30.647	3.1579	27.489	0.93107	27.5	1.1929	1.1907	37.801	0.92954	30.171																			Data set (AA2, Quick Prime-3 v5.2)				0.208846	3.27186	16.8716
63	1/30/2017 3:08:08 PM	Data set (AN2, PVs-P v5.2)		2.8245	18.168	33.407	2.4673	30.94	0.98379	30.965	1.2857					0.97247	1.5871	0.1465	0.99359	0.11177	8.947	2.3115												Data set (AA3, TLC)
64	1/30/2017 3:08:43 PM	Data set (AN2, SnapShot-150 v5.2)		2.8224	5.2304	8.0814	2.482	5.5993	0.29611	6.5692	0.33665												0.46452	17.514	0.057097	0.9981								Data set (AA3, PVs-P v5.2)	0.092265
65	1/30/2017 3:08:58 PM	Data set (AN2, Quick Prime-3 v5.2)		2.8877	3.559	4.9397	2.439	2.5007	0.10647	3.9543	0.12169																0.2648	0.00042435	3.0877	16.375	0.18856	0.90629		Data set (AA3, SnapShot-150 v5.2)		0.48262	0.0519304
66	1/30/2017 3:09:15 PM	Data set (AN2, TLC)		3.1208	23.069	30.67	3.0866	27.583	0.93166	27.601	1.1929	1.1919	37.838	0.9297	30.218																			Data set (AA3, Quick Prime-3 v5.2)				0.31406	2.95666	18.4868
67	1/30/2017 3:09:34 PM	Data set (AN2, PVs-P v5.2)		3.0291	18.168	33.359	2.5159	30.843	0.98689	30.867	1.2871					0.97834	1.5674	0.14358	0.99394	0.10977	9.1097	2.2245												Data set (AA4, TLC)
68	1/30/2017 3:10:10 PM	Data set (AN2, SnapShot-150 v5.2)		2.877	5.1993	7.9447	2.4754	5.4693	0.29573	6.2494	0.33584												0.45493	17.404	0.057458	0.99792								Data set (AA4, PVs-P v5.2)	0.101128
-69	1/30/2017 3:10:25 PM	Data set (AN2, Quick Prime-3 v5.2)		2.8334	3.5519	4.938	2.4306	2.5075	0.10651	3.988	0.12154																0.2534	0.00041549	3.1713	16.289	0.19469	0.88745		Data set (AA4, SnapShot-150 v5.2)		0.470148	0.053019
70	1/30/2017 3:10:41 PM	Data set (AN2, TLC)		3.1765	23.069	30.677	3.1456	27.531	0.93379	27.528	1.1947	1.1937	37.896	0.93211	30.234																			Data set (AA4, Quick Prime-3 v5.2)				0.30198	3.03334	17.8494
71	1/30/2017 3:11:01 PM	Data set (AN2, PVs-P v5.2)		2.9188	18.169	33.386	2.5351	30.851	0.98614	30.875	1.2879					0.97182	1.6083	0.14896	0.99363	0.11376	8.7905	2.2154												Data set (AA5, TLC)
72	1/30/2017 3:11:37 PM	Data set (AN2, SnapShot-150 v5.2)		2.8474	5.2172	8.024	2.4939	5.5301	0.2965	6.5309	0.33566												0.44954	17.291	0.057833	0.99805								Data set (AA5, PVs-P v5.2)	0.0776606
73	1/30/2017 3:11:51 PM	Data set (AN2, Quick Prime-3 v5.2)		2.8936	3.5768	4.9159	2.5801	2.3358	0.10551	3.8104	0.12155																0.27765	0.00048778	2.9508	16.289	0.18115	0.97236		Data set (AA5, SnapShot-150 v5.2)		0.622602	0.0484882
88	1/30/2017 3:20:19 PM	Data set (AN3, TLC)		2.4638	23.02	30.495	2.3993	28.096	0.86298	28.125	1.2038	1.2013	41.141	0.86125	30.282																			Data set (AA5, Quick Prime-3 v5.2)				0.431194	3.56296	18.6038
89	1/30/2017 3:20:39 PM	Data set (AN3, PVs-P v5.2)		2.8244	18.157	33.32	2.5619	30.758	0.87359	30.768	1.1837					0.86748	1.323	0.14191	0.99447	0.092345	10.829	2.9365												Grand Total	0.0936222	0.47314	0.0541113	0.299757	3.18484	17.3815
90	1/30/2017 3:21:15 PM	Data set (AN3, SnapShot-150 v5.2)		2.8298	5.3056	8.2767	2.4185	5.8582	0.27201	6.4838	0.31373												0.47212	20.088	0.04978	0.99817
91	1/30/2017 3:21:29 PM	Data set (AN3, Quick Prime-3 v5.2)		2.8866	3.5931	4.9572	2.4053	2.552	0.097415	3.7614	0.11461																0.27055	-6.6357e-05	3.3967	19.058	0.17824	0.98467
92	1/30/2017 3:21:46 PM	Data set (AN3, TLC)		2.9433	23.065	30.547	2.8915	27.656	0.7675	27.669	1.0991	1.0979	37.599	0.76236	30.235
93	1/30/2017 3:22:05 PM	Data set (AN3, PVs-P v5.2)		2.8954	18.158	33.328	2.557	30.771	0.87779	30.794	1.1881					0.87079	1.3643	0.14191	0.99389	0.095226	10.501	2.2312
94	1/30/2017 3:22:41 PM	Data set (AN3, SnapShot-150 v5.2)		2.6898	5.3045	8.1984	2.532	5.6663	0.26952	6.4614	0.31341												0.46976	19.983	0.050041	0.99832
95	1/30/2017 3:22:56 PM	Data set (AN3, Quick Prime-3 v5.2)		2.8656	3.6125	4.9041	2.4556	2.4485	0.097826	3.743	0.11459																0.24546	0.00011886	3.4644	18.624	0.18601	0.92175
96	1/30/2017 3:23:13 PM	Data set (AN3, TLC)		2.7472	23.065	30.601	2.6918	27.909	0.77636	27.901	1.106	1.1048	37.835	0.76786	30.215
97	1/30/2017 3:23:32 PM	Data set (AN3, PVs-P v5.2)		2.8446	18.158	33.337	2.5562	30.781	0.87816	30.8	1.1892					0.87105	1.3748	0.14233	0.99384	0.096045	10.412	2.1317
98	1/30/2017 3:24:08 PM	Data set (AN3, SnapShot-150 v5.2)		2.8283	5.3242	8.2459	2.5497	5.6962	0.27146	6.4988	0.31336												0.47189	20.055	0.049863	0.99829
99	1/30/2017 3:24:23 PM	Data set (AN3, Quick Prime-3 v5.2)		2.7461	3.6206	4.9054	2.5657	2.3397	0.097243	3.5843	0.11477																0.29457	0.00033364	3.1524	19.095	0.16509	0.98672
100	1/30/2017 3:24:40 PM	Data set (AN3, TLC)		2.9954	23.067	30.599	2.9482	27.651	0.77609	27.662	1.1035	1.1017	37.728	0.76704	30.18
101	1/30/2017 3:24:59 PM	Data set (AN3, PVs-P v5.2)		2.9984	18.159	33.353	2.5306	30.822	0.87689	30.823	1.1868					0.86863	1.3947	0.14427	0.9942	0.097807	10.224	2.0823
102	1/30/2017 3:25:35 PM	Data set (AN3, SnapShot-150 v5.2)		2.8877	5.347	8.1664	2.4655	5.701	0.27123	6.3738	0.3134												0.46745	19.984	0.05004	0.99783
103	1/30/2017 3:25:49 PM	Data set (AN3, Quick Prime-3 v5.2)		2.8616	3.6219	4.9456	2.47	2.4756	0.096653	3.7183	0.11423																0.28413	0.00010561	3.4065	18.949	0.17977	0.98208
104	1/30/2017 3:26:06 PM	Data set (AN3, TLC)		3.0374	23.067	30.624	3.0086	27.616	0.7769	27.613	1.1023	1.1012	37.713	0.76687	30.228
105	1/30/2017 3:26:26 PM	Data set (AN3, PVs-P v5.2)		2.8122	18.159	33.395	2.5185	30.877	0.87547	30.881	1.1873					0.8667	1.4034	0.14464	0.9942	0.09849	10.153	2.0326
106	1/30/2017 3:27:01 PM	Data set (AN3, SnapShot-150 v5.2)		2.8961	5.3411	8.1507	2.4831	5.6676	0.27206	6.4484	0.31347												0.46243	19.815	0.050467	0.99796
107	1/30/2017 3:27:16 PM	Data set (AN3, Quick Prime-3 v5.2)		2.6997	3.6363	4.9315	2.5526	2.379	0.096165	3.6303	0.11446																0.28987	0.00025915	3.2066	18.765	0.17088	0.97647
124	1/30/2017 3:37:25 PM	Data set (AN4, TLC)		2.5414	23.034	30.435	2.476	27.959	0.81267	27.981	1.081	1.0788	37.853	0.80957	30.252
125	1/30/2017 3:37:44 PM	Data set (AN4, PVs-P v5.2)		2.9822	18.15	33.29	2.5873	30.703	0.7899	30.714	1.0893					0.78405	1.2111	0.14116	0.9948	0.084405	11.848	2.8753
126	1/30/2017 3:38:20 PM	Data set (AN4, SnapShot-150 v5.2)		2.8909	5.54	8.6592	2.5564	6.1028	0.26039	7.2353	0.3059												0.58049	22.538	0.04437	0.99934
127	1/30/2017 3:38:35 PM	Data set (AN4, Quick Prime-3 v5.2)		2.8025	3.675	5.4138	2.3889	3.0248	0.094022	4.3021	0.11266																0.46003	0.00050229	3.8884	20.902	0.18603	0.99626
128	1/30/2017 3:38:52 PM	Data set (AN4, TLC)		2.7412	23.072	30.521	2.7113	27.81	0.75213	27.809	1.0196	1.0179	35.716	0.75174	30.154
129	1/30/2017 3:39:11 PM	Data set (AN4, PVs-P v5.2)		2.8977	18.153	33.348	2.5854	30.763	0.79944	30.782	1.0997					0.84334	0.9672	0.096463	0.98416	0.057599	17.361	2.1499
130	1/30/2017 3:39:47 PM	Data set (AN4, SnapShot-150 v5.2)		2.7567	5.4767	8.6171	2.539	6.0781	0.26051	7.0799	0.30659												0.56127	22.188	0.045069	0.99869
131	1/30/2017 3:40:02 PM	Data set (AN4, Quick Prime-3 v5.2)		2.8912	3.6797	5.3948	2.3703	3.0245	0.093807	4.3144	0.11249																0.45852	0.000508	3.7311	20.934	0.17823	0.98925
132	1/30/2017 3:40:18 PM	Data set (AN4, TLC)		2.7633	23.071	30.571	2.7219	27.849	0.76155	27.847	1.0287	1.0268	36.027	0.76116	30.147
133	1/30/2017 3:40:38 PM	Data set (AN4, PVs-P v5.2)		2.8534	18.153	33.367	2.5598	30.807	0.80652	30.819	1.1076					0.79418	1.3251	0.14898	0.99383	0.093727	10.669	2.0735
134	1/30/2017 3:41:13 PM	Data set (AN4, SnapShot-150 v5.2)		2.831	5.4725	8.5296	2.4882	6.0414	0.26085	6.9783	0.30559												0.5454	21.896	0.04567	0.99863
135	1/30/2017 3:41:28 PM	Data set (AN4, Quick Prime-3 v5.2)		2.7278	3.648	5.3232	2.3831	2.9401	0.093542	4.3548	0.11249																0.45286	0.00056369	3.8103	20.238	0.18828	0.99034
136	1/30/2017 3:41:45 PM	Data set (AN4, TLC)		2.7295	23.071	30.505	2.6945	27.811	0.76799	27.824	1.0349	1.0335	36.262	0.76673	30.197
137	1/30/2017 3:42:04 PM	Data set (AN4, PVs-P v5.2)		2.9962	18.154	33.336	2.589	30.747	0.81338	30.774	1.1125					0.80661	1.2673	0.14235	0.99435	0.088538	11.295	2.0551
138	1/30/2017 3:42:40 PM	Data set (AN4, SnapShot-150 v5.2)		2.714	5.4011	8.4287	2.5173	5.9114	0.26248	6.9931	0.30703												0.53788	21.435	0.046653	0.99868
139	1/30/2017 3:42:55 PM	Data set (AN4, Quick Prime-3 v5.2)		2.8033	3.6807	5.2941	2.4515	2.8426	0.093487	4.1732	0.11242																0.45255	0.00040883	3.5739	20.603	0.17347	0.98779
140	1/30/2017 3:43:11 PM	Data set (AN4, TLC)		2.9279	23.071	30.533	2.8855	27.648	0.76972	27.671	1.0342	1.0336	36.266	0.76861	30.144
141	1/30/2017 3:43:31 PM	Data set (AN4, PVs-P v5.2)		2.9446	18.154	33.308	2.5555	30.753	0.81392	30.769	1.1144					0.80767	1.2689	0.14292	0.99441	0.088748	11.268	2.0129
142	1/30/2017 3:44:06 PM	Data set (AN4, SnapShot-150 v5.2)		2.7369	5.3869	8.3764	2.4838	5.8927	0.26304	6.915	0.30675												0.53225	21.19	0.047192	0.99852
143	1/30/2017 3:44:21 PM	Data set (AN4, Quick Prime-3 v5.2)		2.7115	3.6657	5.3011	2.4084	2.8927	0.093403	4.289	0.11245																0.43178	0.00036268	3.7301	19.712	0.18923	0.99202
158	1/30/2017 3:53:45 PM	User marker	Starting Dose Response for Mch.. From script 'Emilio-AN-M1- 5dosesTLC - 150'
162	1/30/2017 3:53:57 PM	Data set (AN5, TLC)		2.8963	23.007	30.549	2.8452	27.704	1.0371	27.732	1.2998	1.297	40.785	1.0348	30.26
163	1/30/2017 3:54:16 PM	Data set (AN5, PVs-P v5.2)		2.8118	18.168	33.343	2.5873	30.755	0.99762	30.814	1.2974					0.98722	1.5261	0.14687	0.99345	0.10755	9.2984	3.2102
164	1/30/2017 3:54:52 PM	Data set (AN5, SnapShot-150 v5.2)		2.8759	5.194	7.9845	2.5128	5.4717	0.29991	6.3826	0.33908												0.43754	17.228	0.058044	0.9984
165	1/30/2017 3:55:07 PM	Data set (AN5, Quick Prime-3 v5.2)		2.6666	3.4895	4.8754	2.3643	2.5111	0.10585	3.9949	0.12206																0.30466	3.5121e-05	2.8971	16.694	0.17355	0.92367
166	1/30/2017 3:55:24 PM	Data set (AN5, TLC)		3.0127	23.046	30.608	2.9768	27.631	0.94527	27.639	1.2065	1.2044	37.876	0.94406	30.178
167	1/30/2017 3:55:43 PM	Data set (AN5, PVs-P v5.2)		2.9255	18.169	33.381	2.5169	30.864	0.99687	30.892	1.2978					0.98738	1.5533	0.14514	0.994	0.10911	9.1647	2.5635
168	1/30/2017 3:56:19 PM	Data set (AN5, SnapShot-150 v5.2)		2.7153	5.1594	7.9581	2.4472	5.5109	0.29878	6.602	0.33931												0.45924	17.115	0.058427	0.99823
169	1/30/2017 3:56:34 PM	Data set (AN5, Quick Prime-3 v5.2)		2.756	3.5166	4.8329	2.5181	2.3148	0.10477	3.915	0.12149																0.32276	0.00041401	2.7847	16.351	0.17031	0.95281
170	1/30/2017 3:56:50 PM	Data set (AN5, TLC)		3.1415	23.047	30.635	3.1121	27.523	0.94485	27.552	1.2038	1.2029	37.828	0.94303	30.234
171	1/30/2017 3:57:10 PM	Data set (AN5, PVs-P v5.2)		2.9079	18.17	33.336	2.4997	30.836	0.99784	30.867	1.2975					0.98889	1.5662	0.14515	0.99382	0.11002	9.089	2.4368
172	1/30/2017 3:57:45 PM	Data set (AN5, SnapShot-150 v5.2)		2.6855	5.1442	7.8954	2.4446	5.4507	0.29837	6.5318	0.33901												0.45306	16.966	0.058941	0.99811
173	1/30/2017 3:58:00 PM	Data set (AN5, Quick Prime-3 v5.2)		2.7887	3.5292	4.7972	2.4121	2.3851	0.10582	3.8099	0.12213																0.29996	0.00046907	2.8449	16.076	0.17697	0.98592
174	1/30/2017 3:58:17 PM	Data set (AN5, TLC)		2.9403	23.047	30.65	2.8976	27.753	0.94796	27.777	1.2091	1.2082	37.993	0.94643	30.254
175	1/30/2017 3:58:36 PM	Data set (AN5, PVs-P v5.2)		3.0246	18.17	33.338	2.514	30.824	0.99833	30.868	1.2964					1.0064	1.4093	0.1283	0.99207	0.095198	10.504	2.3839
176	1/30/2017 3:59:12 PM	Data set (AN5, SnapShot-150 v5.2)		2.7526	5.1655	7.9131	2.5337	5.3794	0.29947	6.4464	0.33918												0.44834	16.841	0.059379	0.99814
177	1/30/2017 3:59:27 PM	Data set (AN5, Quick Prime-3 v5.2)		2.7812	3.5162	4.8073	2.3877	2.4195	0.10691	3.7732	0.12207																0.28266	0.00051357	2.9229	15.962	0.18312	0.96095
178	1/30/2017 3:59:43 PM	Data set (AN5, TLC)		2.9213	23.047	30.656	2.8837	27.772	0.9488	27.771	1.2102	1.209	38.02	0.94845	30.191
179	1/30/2017 4:00:03 PM	Data set (AN5, PVs-P v5.2)		2.8932	18.17	33.35	2.5481	30.802	0.99803	30.825	1.299					0.99546	1.5008	0.13825	0.99342	0.10394	9.6207	2.33
180	1/30/2017 4:00:39 PM	Data set (AN5, SnapShot-150 v5.2)		2.7603	5.1594	7.8926	2.573	5.3196	0.29944	6.3748	0.33951												0.43659	16.723	0.059799	0.99793
181	1/30/2017 4:00:54 PM	Data set (AN5, Quick Prime-3 v5.2)		2.8365	3.5178	4.8147	2.4398	2.3749	0.10755	3.9268	0.12242																0.25676	0.00032857	3.0062	15.699	0.1915	0.94064
196	1/30/2017 4:11:01 PM	Data set (AA1, TLC)		2.5168	22.991	30.697	2.4785	28.219	1.1265	28.224	1.3894	1.3884	46.905	1.1247	30.325
197	1/30/2017 4:11:20 PM	Data set (AA1, PVs-P v5.2)		2.8943	18.17	33.353	2.6558	30.697	0.98862	30.752	1.288					0.99015	1.294	0.1253	0.99239	0.086655	11.54	2.5527
198	1/30/2017 4:11:56 PM	Data set (AA1, SnapShot-150 v5.2)		2.8637	4.8661	7.3571	2.5727	4.7844	0.2842	5.6692	0.3182												0.42973	15.795	0.063312	0.99883
199	1/30/2017 4:12:11 PM	Data set (AA1, Quick Prime-3 v5.2)		2.8281	3.404	4.5358	2.4306	2.1052	0.10257	3.5164	0.11614																0.23956	0.00024606	3.1093	13.924	0.22331	0.99537
200	1/30/2017 4:12:27 PM	Data set (AA1, TLC)		3.1149	23.055	30.634	3.0816	27.552	0.94307	27.56	1.2015	1.2006	40.562	0.94156	30.273
201	1/30/2017 4:12:47 PM	Data set (AA1, PVs-P v5.2)		3.0394	18.171	33.351	2.6977	30.653	0.98247	30.685	1.2811					0.98228	1.3084	0.12682	0.99189	0.088012	11.362	1.9535
202	1/30/2017 4:13:23 PM	Data set (AA1, SnapShot-150 v5.2)		2.8254	4.7892	7.2492	2.4665	4.7827	0.28462	5.6087	0.31818												0.41984	15.888	0.06294	0.99891
203	1/30/2017 4:13:37 PM	Data set (AA1, Quick Prime-3 v5.2)		2.7739	3.4115	4.5043	2.4986	2.0057	0.10154	3.358	0.11608																0.25461	0.00010997	2.917	14.12	0.20659	0.90434
204	1/30/2017 4:13:54 PM	Data set (AA1, TLC)		3.0458	23.056	30.697	3.0153	27.682	0.94217	27.676	1.2011	1.1999	40.536	0.94124	30.225
205	1/30/2017 4:14:13 PM	Data set (AA1, PVs-P v5.2)		3.0418	18.171	33.414	2.6403	30.774	0.98256	30.812	1.2803					0.98673	1.3107	0.1239	0.99422	0.087401	11.442	1.8288
206	1/30/2017 4:14:49 PM	Data set (AA1, SnapShot-150 v5.2)		2.7552	4.8035	7.2153	2.4771	4.7382	0.28316	5.6812	0.31834												0.42322	15.98	0.062577	0.99904
207	1/30/2017 4:15:04 PM	Data set (AA1, Quick Prime-3 v5.2)		2.7474	3.3908	4.5738	2.4815	2.0923	0.1023	3.4838	0.11616																0.25503	0.00017319	2.8779	14.266	0.20173	0.93937
208	1/30/2017 4:15:21 PM	Data set (AA1, TLC)		2.9779	23.055	30.666	2.9491	27.716	0.94614	27.729	1.2061	1.2049	40.708	0.9453	30.195
209	1/30/2017 4:15:40 PM	Data set (AA1, PVs-P v5.2)		2.8402	18.17	33.365	2.6317	30.734	0.98808	30.77	1.2869					0.98987	1.2977	0.12462	0.99272	0.086727	11.53	2.0319
210	1/30/2017 4:16:16 PM	Data set (AA1, SnapShot-150 v5.2)		2.8306	4.8505	7.2891	2.4741	4.8149	0.28401	5.7798	0.31838												0.4419	15.924	0.062798	0.99885
211	1/30/2017 4:16:31 PM	Data set (AA1, Quick Prime-3 v5.2)		2.7719	3.4259	4.596	2.4661	2.1299	0.10129	3.5289	0.11605																0.24276	0.00015823	3.0208	14.261	0.21182	0.98247
212	1/30/2017 4:16:47 PM	Data set (AA1, TLC)		3.0366	23.054	30.653	2.998	27.655	0.94942	27.648	1.2081	1.2072	40.784	0.94832	30.259
213	1/30/2017 4:17:07 PM	Data set (AA1, PVs-P v5.2)		2.911	18.17	33.357	2.6173	30.74	0.98707	30.781	1.2861					0.98752	1.2937	0.12519	0.99234	0.086611	11.546	1.9968
214	1/30/2017 4:17:42 PM	Data set (AA1, SnapShot-150 v5.2)		2.7004	4.8341	7.2626	2.4369	4.8257	0.28228	5.6606	0.31801												0.43957	16.061	0.062264	0.99798
215	1/30/2017 4:17:57 PM	Data set (AA1, Quick Prime-3 v5.2)		2.7467	3.4251	4.5471	2.4527	2.0944	0.10133	3.5111	0.116																0.24872	0.00011971	3.0283	13.946	0.21714	0.99697
230	1/30/2017 4:26:19 PM	Data set (AA2, TLC)		2.5057	23.016	30.529	2.4643	28.064	0.91644	28.072	1.2141	1.2127	42.851	0.91489	30.317
231	1/30/2017 4:26:39 PM	Data set (AA2, PVs-P v5.2)		3.0186	18.161	33.315	2.6864	30.628	0.8479	30.655	1.1806					0.82086	1.2021	0.12535	0.99085	0.080511	12.421	1.3319
232	1/30/2017 4:27:14 PM	Data set (AA2, SnapShot-150 v5.2)		2.8405	5.0528	7.7502	2.5552	5.195	0.26672	5.9951	0.30496												0.42685	18.839	0.053082	0.99882
233	1/30/2017 4:27:29 PM	Data set (AA2, Quick Prime-3 v5.2)		2.8186	3.4554	4.5714	2.4334	2.138	0.094834	3.1764	0.11205																0.21449	-9.0452e-05	3.2354	17.283	0.1872	0.95187
234	1/30/2017 4:27:46 PM	Data set (AA2, TLC)		2.8349	23.065	30.616	2.7928	27.823	0.81219	27.817	1.1066	1.1054	39.059	0.81191	30.215
235	1/30/2017 4:28:05 PM	Data set (AA2, PVs-P v5.2)		2.9587	18.162	33.293	2.6068	30.686	0.86133	30.708	1.1799					0.82048	1.2175	0.124	0.99068	0.081211	12.314	0.54178
236	1/30/2017 4:28:41 PM	Data set (AA2, SnapShot-150 v5.2)		2.6971	5.0174	7.6908	2.4188	5.2719	0.2649	5.8362	0.30478												0.41569	18.531	0.053965	0.99865
237	1/30/2017 4:28:56 PM	Data set (AA2, Quick Prime-3 v5.2)		2.752	3.4268	4.5995	2.4367	2.1629	0.094318	3.3198	0.11185																0.19571	8.051e-05	3.314	16.656	0.19896	0.92653
238	1/30/2017 4:29:13 PM	Data set (AA2, TLC)		2.9153	23.066	30.606	2.8872	27.719	0.81349	27.721	1.1073	1.1061	39.085	0.81249	30.216
239	1/30/2017 4:29:32 PM	Data set (AA2, PVs-P v5.2)		2.8409	18.162	33.346	2.6011	30.745	0.85764	30.762	1.178					0.8179	1.2045	0.12274	0.99079	0.080035	12.494	0.44204
240	1/30/2017 4:30:08 PM	Data set (AA2, SnapShot-150 v5.2)		2.7529	4.9982	7.6075	2.4726	5.1349	0.26422	5.8999	0.30453												0.40915	18.516	0.054007	0.9983
241	1/30/2017 4:30:23 PM	Data set (AA2, Quick Prime-3 v5.2)		2.7049	3.4301	4.5578	2.4331	2.1247	0.09558	3.3275	0.11207																0.19416	0.00016995	3.356	16.547	0.20281	0.97705
242	1/30/2017 4:30:40 PM	Data set (AA2, TLC)		2.8938	23.068	30.563	2.8535	27.71	0.80736	27.696	1.1006	1.0994	38.846	0.80661	30.169
243	1/30/2017 4:30:59 PM	Data set (AA2, PVs-P v5.2)		2.9048	18.162	33.31	2.5744	30.736	0.8622	30.748	1.1785					0.81957	1.2144	0.1227	0.99085	0.080684	12.394	0.40178
244	1/30/2017 4:31:35 PM	Data set (AA2, SnapShot-150 v5.2)		2.8459	5.0107	7.5762	2.4275	5.1487	0.26657	5.9089	0.30498												0.41869	18.444	0.054218	0.99853
245	1/30/2017 4:31:50 PM	Data set (AA2, Quick Prime-3 v5.2)		2.8152	3.4438	4.5883	2.4166	2.1717	0.096485	3.397	0.11199																0.21203	0.00021265	3.3257	16.632	0.19996	0.98691
246	1/30/2017 4:32:07 PM	Data set (AA2, TLC)		2.8785	23.066	30.607	2.8322	27.774	0.80751	27.784	1.102	1.1001	38.872	0.80625	30.177
247	1/30/2017 4:32:27 PM	Data set (AA2, PVs-P v5.2)		2.9404	18.162	33.356	2.564	30.792	0.86238	30.813	1.1796					0.82182	1.2076	0.1222	0.99051	0.080104	12.484	0.46422
248	1/30/2017 4:33:03 PM	Data set (AA2, SnapShot-150 v5.2)		2.8139	5.0292	7.655	2.5573	5.0977	0.26558	5.9096	0.30472												0.4203	18.443	0.054221	0.9984
249	1/30/2017 4:33:17 PM	Data set (AA2, Quick Prime-3 v5.2)		2.7679	3.4615	4.6601	2.4001	2.2599	0.093756	3.3441	0.11192																0.22784	4.9615e-05	3.1282	17.24	0.18145	0.98464
264	1/30/2017 4:42:36 PM	Data set (AA3, TLC)		2.125	23.005	30.492	2.1074	28.385	0.97449	28.406	1.243	1.2398	45.247	0.97254	30.262
265	1/30/2017 4:42:56 PM	Data set (AA3, PVs-P v5.2)		2.8901	18.159	33.303	2.5904	30.713	0.88994	30.731	1.19					0.89396	1.2369	0.13064	0.99291	0.084086	11.893	3.0706
266	1/30/2017 4:43:32 PM	Data set (AA3, SnapShot-150 v5.2)		2.8198	5.1669	7.8836	2.5085	5.3751	0.25724	6.0646	0.29576												0.47887	19.819	0.050457	0.99782
267	1/30/2017 4:43:47 PM	Data set (AA3, Quick Prime-3 v5.2)		2.803	3.5253	4.8203	2.5076	2.3127	0.093938	3.5751	0.10928																0.28946	0.00043537	3.1245	18.512	0.16878	0.96938
268	1/30/2017 4:44:04 PM	Data set (AA3, TLC)		2.6928	23.059	30.523	2.6367	27.887	0.85968	27.899	1.1227	1.121	40.913	0.85854	30.181
269	1/30/2017 4:44:23 PM	Data set (AA3, PVs-P v5.2)		2.9256	18.161	33.283	2.6341	30.649	0.88917	30.679	1.1875					0.88117	1.3906	0.14436	0.99465	0.097542	10.252	2.3674
270	1/30/2017 4:44:59 PM	Data set (AA3, SnapShot-150 v5.2)		2.6547	5.0833	7.7735	2.5915	5.182	0.25525	5.8235	0.29605												0.49187	19.231	0.051998	0.99903
271	1/30/2017 4:45:14 PM	Data set (AA3, Quick Prime-3 v5.2)		2.7371	3.5084	4.7996	2.4486	2.3511	0.093025	3.6344	0.10949																0.33881	0.00036311	2.847	18.583	0.15321	0.92248
272	1/30/2017 4:45:31 PM	Data set (AA3, TLC)		2.8264	23.058	30.542	2.7969	27.745	0.8623	27.759	1.1236	1.1218	40.94	0.86043	30.192
273	1/30/2017 4:45:51 PM	Data set (AA3, PVs-P v5.2)		2.8645	18.16	33.311	2.5949	30.716	0.89339	30.745	1.1925					0.89424	1.2991	0.13333	0.99341	0.088929	11.245	2.3459
274	1/30/2017 4:46:27 PM	Data set (AA3, SnapShot-150 v5.2)		2.7232	5.0922	7.7378	2.4591	5.2787	0.25564	5.9302	0.29616												0.48413	19.257	0.05193	0.99793
275	1/30/2017 4:46:43 PM	Data set (AA3, Quick Prime-3 v5.2)		2.8275	3.4875	4.6885	2.416	2.2725	0.093441	3.3903	0.1093																0.29774	0.00020193	3.084	18.616	0.16566	0.98069
276	1/30/2017 4:47:00 PM	Data set (AA3, TLC)		2.712	23.059	30.555	2.6752	27.88	0.85884	27.89	1.1207	1.1195	40.858	0.8575	30.155
277	1/30/2017 4:47:19 PM	Data set (AA3, PVs-P v5.2)		2.8127	18.16	33.299	2.6156	30.683	0.89133	30.708	1.1923					0.88433	1.3753	0.14286	0.99386	0.09618	10.397	2.3098
278	1/30/2017 4:47:55 PM	Data set (AA3, SnapShot-150 v5.2)		2.85	5.0776	7.7445	2.5728	5.1717	0.25926	5.956	0.29594												0.48909	19.084	0.0524	0.99858
-279	1/30/2017 4:48:10 PM	Data set (AA3, Quick Prime-3 v5.2)		2.7568	3.4858	4.729	2.4145	2.3145	0.094158	3.5425	0.10938																0.35656	0.00018937	2.7321	18.828	0.14511	0.77846
280	1/30/2017 4:48:27 PM	Data set (AA3, TLC)		2.7671	23.06	30.555	2.7162	27.839	0.85656	27.841	1.1189	1.1177	40.793	0.85568	30.213
281	1/30/2017 4:48:47 PM	Data set (AA3, PVs-P v5.2)		2.8397	18.16	33.336	2.5147	30.821	0.88974	30.837	1.191					0.88383	1.355	0.14194	0.99418	0.094588	10.572	2.2667
282	1/30/2017 4:49:23 PM	Data set (AA3, SnapShot-150 v5.2)		2.6455	5.0659	7.7343	2.5031	5.2312	0.25744	5.7565	0.2962												0.46914	18.915	0.052867	0.99836
283	1/30/2017 4:49:39 PM	Data set (AA3, Quick Prime-3 v5.2)		2.6348	3.4861	4.7632	2.5068	2.2565	0.093527	3.5547	0.10964																0.28773	0.00051425	2.9957	17.895	0.16741	0.96973
298	1/30/2017 4:58:44 PM	Data set (AA4, TLC)		2.3702	23.005	30.479	2.3429	28.136	0.97965	28.153	1.2449	1.242	41.961	0.9777	30.273
299	1/30/2017 4:59:03 PM	Data set (AA4, PVs-P v5.2)		2.8955	18.159	33.278	2.5965	30.682	0.90427	30.701	1.2023					0.8919	1.4264	0.15306	0.99375	0.10156	9.8462	3.1165
300	1/30/2017 4:59:40 PM	Data set (AA4, SnapShot-150 v5.2)		2.8555	5.2504	8.0401	2.4356	5.6045	0.27762	6.3759	0.31739												0.45847	19.331	0.05173	0.99857
301	1/30/2017 4:59:55 PM	Data set (AA4, Quick Prime-3 v5.2)		2.7163	3.5415	4.8384	2.4269	2.4115	0.098628	3.5956	0.11551																0.28566	7.7358e-05	3.1303	18.18	0.17219	0.99217
302	1/30/2017 5:00:12 PM	Data set (AA4, TLC)		2.8106	23.057	30.585	2.7628	27.823	0.87132	27.83	1.1323	1.1306	38.196	0.87033	30.162
303	1/30/2017 5:00:31 PM	Data set (AA4, PVs-P v5.2)		2.9531	18.161	33.29	2.5996	30.691	0.90931	30.738	1.2085					0.90126	1.4125	0.14585	0.99433	0.099351	10.065	2.5301
304	1/30/2017 5:01:08 PM	Data set (AA4, SnapShot-150 v5.2)		2.7628	5.234	8.0671	2.5884	5.4788	0.27698	6.339	0.31757												0.47238	18.917	0.052862	0.99878
305	1/30/2017 5:01:23 PM	Data set (AA4, Quick Prime-3 v5.2)		2.815	3.5224	4.7691	2.4564	2.3127	0.099586	3.6679	0.11551																0.30207	0.0001155	3.1229	17.758	0.17586	0.99279
306	1/30/2017 5:01:40 PM	Data set (AA4, TLC)		2.8482	23.058	30.613	2.8219	27.791	0.87613	27.812	1.1359	1.1352	38.35	0.87467	30.248
307	1/30/2017 5:02:00 PM	Data set (AA4, PVs-P v5.2)		2.9873	18.161	33.299	2.5599	30.739	0.91315	30.752	1.2124					0.90578	1.4426	0.14736	0.99421	0.10175	9.828	2.4035
308	1/30/2017 5:02:36 PM	Data set (AA4, SnapShot-150 v5.2)		2.8372	5.1925	7.9359	2.517	5.4189	0.27791	6.3186	0.31759												0.47555	18.829	0.053109	0.99826
309	1/30/2017 5:02:51 PM	Data set (AA4, Quick Prime-3 v5.2)		2.6793	3.4849	4.8874	2.3434	2.544	0.098185	3.7256	0.11565																0.29838	0.00027108	3.0735	17.763	0.17302	0.98495
310	1/30/2017 5:03:08 PM	Data set (AA4, TLC)		2.8162	23.058	30.597	2.7741	27.823	0.87851	27.832	1.1399	1.1377	38.436	0.87747	30.173
311	1/30/2017 5:03:28 PM	Data set (AA4, PVs-P v5.2)		2.8413	18.161	33.299	2.542	30.757	0.91705	30.771	1.2166					0.90817	1.4425	0.14784	0.99425	0.10183	9.8202	2.4418
312	1/30/2017 5:04:04 PM	Data set (AA4, SnapShot-150 v5.2)		2.8498	5.1893	7.9536	2.5	5.4536	0.2782	6.3415	0.31767												0.47888	18.692	0.0535	0.99824
313	1/30/2017 5:04:19 PM	Data set (AA4, Quick Prime-3 v5.2)		2.6589	3.5042	4.8588	2.3791	2.4797	0.097967	3.6806	0.1155																0.32159	0.0001414	2.9059	17.926	0.16211	0.9873
314	1/30/2017 5:04:36 PM	Data set (AA4, TLC)		2.7377	23.057	30.598	2.6986	27.899	0.88255	27.895	1.1441	1.1415	38.565	0.88139	30.174
315	1/30/2017 5:04:56 PM	Data set (AA4, PVs-P v5.2)		2.9731	18.161	33.343	2.5397	30.803	0.91871	30.816	1.2178					0.90967	1.4341	0.14736	0.99412	0.10115	9.8865	2.3758
316	1/30/2017 5:05:32 PM	Data set (AA4, SnapShot-150 v5.2)		2.7451	5.1843	7.9864	2.5493	5.4372	0.27768	6.3071	0.31808												0.46546	18.555	0.053894	0.9984
317	1/30/2017 5:05:47 PM	Data set (AA4, Quick Prime-3 v5.2)		2.8179	3.5082	4.7144	2.4315	2.2829	0.10042	3.6755	0.11563																0.3022	8.859e-05	2.9341	17.62	0.16652	0.99499
332	1/30/2017 5:17:31 PM	Data set (AA5, TLC)		2.4437	23.027	30.522	2.4056	28.116	0.87571	28.117	1.1399	1.1364	42.247	0.87352	30.195
333	1/30/2017 5:17:51 PM	Data set (AA5, PVs-P v5.2)		2.9983	18.153	33.265	2.6024	30.662	0.80057	30.686	1.0991					0.79882	1.1356	0.13442	0.9941	0.077946	12.829	2.6065
334	1/30/2017 5:18:27 PM	Data set (AA5, SnapShot-150 v5.2)		2.8459	5.1414	7.9665	2.4675	5.499	0.25167	6.3993	0.29116												0.61878	20.716	0.048272	0.99897
335	1/30/2017 5:18:43 PM	Data set (AA5, Quick Prime-3 v5.2)		2.8077	3.4759	4.9405	2.3277	2.6127	0.091702	3.8478	0.10815																0.40473	0.00031537	3.5522	18.574	0.19124	0.96104
336	1/30/2017 5:19:00 PM	Data set (AA5, TLC)		2.72	23.067	30.49	2.6838	27.806	0.77798	27.808	1.0387	1.0374	38.566	0.77667	30.211
337	1/30/2017 5:19:19 PM	Data set (AA5, PVs-P v5.2)		2.8449	18.153	33.27	2.6118	30.658	0.80641	30.675	1.1046					0.80684	1.1262	0.13017	0.99478	0.076465	13.078	2.1085
338	1/30/2017 5:19:56 PM	Data set (AA5, SnapShot-150 v5.2)		2.8243	5.1104	7.9792	2.3826	5.5966	0.25182	6.3688	0.29078												0.63124	20.639	0.048451	0.99901
339	1/30/2017 5:20:11 PM	Data set (AA5, Quick Prime-3 v5.2)		2.7262	3.4823	5.0144	2.3141	2.7003	0.090968	3.9284	0.10774																0.45357	0.00022384	3.5628	18.662	0.19092	0.93539
340	1/30/2017 5:20:28 PM	Data set (AA5, TLC)		2.7715	23.068	30.511	2.7359	27.775	0.77679	27.772	1.0366	1.0348	38.47	0.77475	30.171
341	1/30/2017 5:20:47 PM	Data set (AA5, PVs-P v5.2)		2.8294	18.153	33.292	2.6609	30.631	0.80791	30.662	1.1066					0.80771	1.1405	0.13098	0.99452	0.077602	12.886	2.0161
342	1/30/2017 5:21:24 PM	Data set (AA5, SnapShot-150 v5.2)		2.8559	5.129	7.9494	2.4108	5.5387	0.25131	6.4443	0.29057												0.63423	20.739	0.048219	0.99893
343	1/30/2017 5:21:39 PM	Data set (AA5, Quick Prime-3 v5.2)		2.8232	3.4925	5.0218	2.3144	2.7074	0.091511	3.9427	0.10782																0.43758	0.00035516	3.7005	18.665	0.19826	0.98743
344	1/30/2017 5:21:56 PM	Data set (AA5, TLC)		2.7762	23.07	30.533	2.7343	27.799	0.77915	27.81	1.0397	1.0387	38.613	0.77811	30.233
345	1/30/2017 5:22:16 PM	Data set (AA5, PVs-P v5.2)		2.9717	18.154	33.304	2.6493	30.654	0.80882	30.688	1.1069					0.80675	1.1437	0.13289	0.99402	0.078207	12.787	2.1033
346	1/30/2017 5:22:52 PM	Data set (AA5, SnapShot-150 v5.2)		2.7842	5.1385	8.0489	2.4003	5.6486	0.25108	6.4187	0.29124												0.6235	20.677	0.048362	0.99874
347	1/30/2017 5:23:07 PM	Data set (AA5, Quick Prime-3 v5.2)		2.7106	3.4968	5.04	2.3264	2.7136	0.091259	3.9688	0.10797																0.41373	0.00034225	3.726	18.266	0.20398	0.98214
348	1/30/2017 5:23:24 PM	Data set (AA5, TLC)		2.8375	23.069	30.644	2.8064	27.837	0.77629	27.837	1.0358	1.0344	38.454	0.77493	30.169
349	1/30/2017 5:23:44 PM	Data set (AA5, PVs-P v5.2)		2.9837	18.154	33.339	2.627	30.712	0.80951	30.731	1.1075					0.80515	1.1345	0.13555	0.9937	0.078083	12.807	2.1497
350	1/30/2017 5:24:20 PM	Data set (AA5, SnapShot-150 v5.2)		2.8546	5.1336	8.0009	2.4986	5.5023	0.2523	6.2877	0.29058												0.60526	20.351	0.049137	0.99901
351	1/30/2017 5:24:35 PM	Data set (AA5, Quick Prime-3 v5.2)		2.8246	3.4887	4.9582	2.3471	2.6111	0.091643	3.9499	0.10805																0.44636	0.00037647	3.2733	18.852	0.17364	0.96552
354	1/30/2017 5:30:30 PM	Application marker	Experiment closed.

[truncated: 7 more sheets: Flexivent Day5, Flexivent Day6, BAL cell, SM_FLU BAL, BAL, LungMorph GridlineCounting, LungMorph AirspaceProfiling]
